# Supplementary material for: A dynamical traffic flow model for a cognitive drivers' sensitivity in Lagrangian scope
Source: Sci Rep. 2022 Oct 15;12:17341. doi: 10.1038/s41598-022-22412-9 (PMC9569355; doi:10.1038/s41598-022-22412-9)
Supplement: Supplementary file 1 — Supplementary Information 1. [file 41598_2022_22412_MOESM1_ESM.xlsx]

## Sheet: Sheet1
position a=2.1	headway a=2.1	Sensitivity Range [1.90, 2.10]	headway a=3	Sensitivity Range [1, 3]	headway a=4	Sensitivity Range [0, 4]		headway a=2	Sensitivity for a=2 (OV model)	.			headway	hc	numeretor	denomenetor	HDDS model		OV Model			position a=1.75	headway a=1.75	velocity a=1.75
18.8213	1.4865	0.491388	2.5166	1.43906	1.51634	0.514534		1.48577	0.490844				0	4	0.00556209	0.0183156	0.30368		0.0026819			65.0898	0.382538	0.0457325
19.5645	1.48676	0.491454	2.51653	1.43908	1.51871	0.515917		1.48591	0.490838				0.01	4	0.00567642	0.0184997	0.306838		0.00273604			65.281	0.408177	0.0413214
20.3079	1.48792	0.491985	2.51595	1.43886	1.52464	0.519414		1.48668	0.491178				0.02	4	0.00579313	0.0186856	0.310031		0.00279128			65.4851	0.982749	0.103215
21.0519	1.49215	0.494013	2.51308	1.43769	1.53925	0.528137		1.48965	0.492575				0.03	4	0.00591225	0.0188734	0.313258		0.00284762			65.9765	2.51138	0.808229
21.798	1.50716	0.501336	2.49963	1.43208	1.57367	0.549287		1.50051	0.497775				0.04	4	0.00603385	0.0190631	0.316519		0.00290511			67.2322	3.3389	1.47171
22.5515	1.55707	0.526851	2.44157	1.40626	1.64726	0.597388		1.53831	0.516542				0.05	4	0.00615796	0.0192547	0.319816		0.00296375			68.9016	3.66481	1.72747
23.3301	1.69447	0.606957	2.25314	1.30304	1.77835	0.692983		1.65126	0.579054				0.06	4	0.00628465	0.0194482	0.323148		0.00302358			70.734	3.80479	1.834
24.1773	1.9473	0.796247	1.92582	1.03893	1.95634	0.843068		1.88656	0.743486				0.07	4	0.00641397	0.0196437	0.326516		0.00308461			72.6364	3.86797	1.88141
25.151	2.21335	1.05951	1.66561	0.738804	2.13533	1.01611		2.16726	1.00695				0.08	4	0.00654598	0.0198411	0.32992		0.00314687			74.5704	3.89714	1.90315
26.2576	2.38309	1.26225	1.55134	0.580092	2.27622	1.16572		2.36089	1.23312				0.09	4	0.00668072	0.0200405	0.333361		0.00321039			76.519	3.91074	1.91325
27.4492	2.46288	1.36651	1.51368	0.524194	2.37118	1.27192		2.4542	1.35466				0.1	4	0.00681826	0.0202419	0.336839		0.0032752			78.4744	3.91712	1.91798
28.6806	2.49545	1.41061	1.50247	0.507201	2.43003	1.33949		2.49206	1.4062				0.11	4	0.00695866	0.0204453	0.340354		0.0033413			80.4329	3.92011	1.9202
29.9283	2.508	1.42785	1.49923	0.502264	2.46497	1.38014		2.5064	1.42604				0.12	4	0.00710197	0.0206508	0.343907		0.00340874			82.393	3.92153	1.92125
31.1823	2.51273	1.43438	1.4983	0.500848	2.48521	1.40391		2.51168	1.4334				0.13	4	0.00724826	0.0208584	0.347499		0.00347755			84.3537	3.92219	1.92174
32.4387	2.5145	1.43683	1.49804	0.500448	2.49642	1.41746		2.51361	1.4361				0.14	4	0.00739759	0.021068	0.351129		0.00354773			86.3148	3.92251	1.92197
33.696	2.51515	1.43774	1.49799	0.500345	2.50026	1.42431		2.51431	1.43708				0.15	4	0.00755003	0.0212797	0.354799		0.00361934			88.2761	3.9226	1.92208
34.9535	2.51539	1.43808	1.49804	0.500352	2.48669	1.42257		2.51456	1.43743				0.16	4	0.00770564	0.0214936	0.358508		0.00369239			90.2374	3.89608	1.9219
36.2112	2.51544	1.43818	1.49827	0.500464	2.39625	1.3879		2.51462	1.43754				0.17	4	0.00786448	0.0217096	0.362258		0.00376691			92.1854	2.47632	1.8236
37.4689	2.5153	1.43815	1.49895	0.500828	2.10649	1.21704		2.51451	1.43753				0.18	4	0.00802663	0.0219278	0.366048		0.00384293			93.4236	0.618723	0.386523
38.7266	2.51467	1.43787	1.50102	0.501929	1.75292	0.861177		2.514	1.4373				0.19	4	0.00819215	0.0221482	0.369879		0.00392049			93.733	0.386465	0.061948
39.9839	2.51225	1.43674	1.50716	0.505223	1.58148	0.619064		2.51207	1.43639				0.2	4	0.00836111	0.0223708	0.373752		0.00399961			93.9262	0.370933	0.0394904
41.2401	2.50314	1.43245	1.52502	0.514953	1.53253	0.540699		2.50495	1.43299				0.21	4	0.0085336	0.0225956	0.377666		0.00408032			94.1117	0.369936	0.0380459
42.4916	2.47033	1.41649	1.57383	0.542708	1.5217	0.521801		2.47958	1.42061				0.22	4	0.00870968	0.0228227	0.381624		0.00416266			94.2966	0.369871	0.0379533
43.7268	2.36747	1.3612	1.6883	0.614752	1.52159	0.518823		2.39839	1.37779				0.23	4	0.00888942	0.0230521	0.385624		0.00424667			94.4816	0.369866	0.0379473
44.9105	2.13923	1.20712	1.88777	0.764833	1.52752	0.521666		2.20277	1.25285				0.24	4	0.00907292	0.0232837	0.389667		0.00433236			94.6665	0.369866	0.0379468
45.9801	1.85086	0.942747	2.11855	0.978474	1.54341	0.53104		1.91952	1.0108				0.25	4	0.00926023	0.0235177	0.393755		0.00441978			94.8514	0.369908	0.0379492
46.9056	1.64623	0.705198	2.29954	1.17465	1.58074	0.554102		1.68946	0.757278				0.26	4	0.00945145	0.0237541	0.397887		0.00450897			95.0364	0.371458	0.0380415
47.7287	1.54778	0.576438	2.40849	1.3036	1.65926	0.605972		1.5678	0.602871				0.27	4	0.00964666	0.0239928	0.402064		0.00459995			95.2221	0.424751	0.0413774
48.5026	1.50853	0.522578	2.4654	1.37382	1.79552	0.706833		1.5164	0.533596				0.28	4	0.00984595	0.024234	0.406287		0.00469277			95.4345	1.21709	0.149453
49.2568	1.49401	0.502298	2.49316	1.40876	1.97488	0.86042		1.49664	0.506346				0.29	4	0.0100494	0.0244775	0.410556		0.00478745			96.043	2.71654	0.96673
50.0038	1.48878	0.494956	2.50629	1.42542	2.15042	1.03206		1.48932	0.496156				0.3	4	0.0102571	0.0247235	0.414871		0.00488405			97.4013	3.42122	1.53506
50.7482	1.48693	0.492338	2.5124	1.43321	2.28617	1.17713		1.48664	0.492418				0.31	4	0.0104691	0.024972	0.419233		0.00498259			99.1119	3.70193	1.75346
51.4917	1.4863	0.491421	2.51518	1.4368	2.37683	1.27885		1.48569	0.491065				0.32	4	0.0106855	0.025223	0.423643		0.00508312			0.962876	3.82369	1.84568
52.2348	1.48618	0.491147	2.51623	1.43837	2.4328	1.34321		1.48541	0.490607				0.33	4	0.0109065	0.0254765	0.428102		0.00518567			2.87472	3.87022	1.88688
52.9779	1.48653	0.491235	2.51558	1.43863	2.46596	1.38184		1.48559	0.490571				0.34	4	0.0111321	0.0257325	0.432609		0.00529029			4.80983	2.93705	1.87283
53.7212	1.48806	0.49194	2.50995	1.43654	2.48498	1.40435		1.48667	0.49104				0.35	4	0.0113624	0.0259911	0.437165		0.00539702			6.27836	0.778022	0.586473
54.4652	1.49366	0.49463	2.48301	1.42521	2.49444	1.4168		1.49083	0.493				0.36	4	0.0115975	0.0262523	0.441772		0.00550589			6.66737	0.404325	0.0789504
55.2121	1.51341	0.504313	2.37668	1.37452	2.49095	1.42074		1.506	0.500294				0.37	4	0.0118376	0.0265162	0.446429		0.00561696			6.86953	0.378332	0.0415069
55.9688	1.57732	0.537615	2.10773	1.20052	2.43928	1.40385		1.55748	0.526321				0.38	4	0.0120826	0.0267827	0.451137		0.00573027			7.0587	0.376637	0.0390686
56.7574	1.74165	0.637886	1.78434	0.886582	2.22571	1.29689		1.70092	0.609619				0.39	4	0.0123328	0.0270518	0.455896		0.00584586			7.24702	0.376518	0.0389097
57.6283	2.01074	0.852786	1.59711	0.645999	1.8623	0.986822		1.96253	0.807154				0.4	4	0.0125883	0.0273237	0.460709		0.00596378			7.43527	0.3765	0.038898
58.6336	2.26089	1.11348	1.5277	0.545557	1.63566	0.687635		2.22974	1.07584				0.41	4	0.0128491	0.0275983	0.465573		0.00608407			7.62352	0.376489	0.0388959
59.7641	2.40731	1.29317	1.50628	0.513291	1.58075	0.580798		2.39381	1.27492				0.42	4	0.0131153	0.0278757	0.470492		0.00620679			7.81177	0.376479	0.0388943
60.9677	2.47323	1.38027	1.50018	0.503849	1.61527	0.582373		2.4682	1.3734				0.43	4	0.0133871	0.0281559	0.475465		0.00633197			8.00001	0.376468	0.0388928
62.2043	2.49963	1.4162	1.4989	0.50138	1.71854	0.648784		2.49762	1.4137				0.44	4	0.0136646	0.0284388	0.480492		0.00645968			8.18824	0.376463	0.0388916
63.4542	2.50971	1.43009	1.49993	0.501419	1.88366	0.778456		2.50862	1.42898				0.45	4	0.013948	0.0287246	0.485575		0.00658996			8.37647	0.376639	0.0389014
64.709	2.51343	1.4353	1.50439	0.503661	2.07123	0.950647		2.5126	1.43459				0.46	4	0.0142373	0.0290133	0.490714		0.00672286			8.56479	0.38324	0.0393009
65.9657	2.51455	1.43712	1.51788	0.510918	2.23156	1.11576		2.51381	1.43652				0.47	4	0.0145326	0.0293049	0.49591		0.00685844			8.75641	0.577413	0.0534112
67.223	2.51393	1.43732	1.55572	0.53208	2.34456	1.2402		2.51336	1.43681				0.48	4	0.0148342	0.0295994	0.501163		0.00699675			9.04512	1.87276	0.392052
68.48	2.50979	1.43556	1.64939	0.589011	2.41604	1.32165		2.50991	1.43535				0.49	4	0.015142	0.0298969	0.506475		0.00713784			9.9815	3.07786	1.26068
69.7349	2.49376	1.428	1.82858	0.716816	2.45883	1.37124		2.49671	1.42908				0.5	4	0.0154564	0.0301974	0.511845		0.00728177			11.5204	3.55903	1.6454
70.9817	2.43823	1.40017	2.06041	0.920502	2.4837	1.40035		2.45118	1.40627				0.51	4	0.0157773	0.0305009	0.517275		0.0074286			13.2999	3.75851	1.79881
72.2009	2.28368	1.30998	2.2597	1.12929	2.49766	1.41703		2.32032	1.33185				0.52	4	0.016105	0.0308074	0.522765		0.00757838			15.1792	3.84705	1.86555
73.3427	2.01059	1.09933	2.38645	1.27676	2.50362	1.42585		2.06809	1.14732				0.53	4	0.0164396	0.031117	0.528316		0.00773118			17.1027	3.88761	1.89585
74.348	1.74624	0.826543	2.4544	1.36004	2.49444	1.42643		1.79412	0.879067				0.54	4	0.0167812	0.0314298	0.533928		0.00788705			19.0465	3.90646	1.90987
75.2211	1.59249	0.636127	2.48759	1.402	2.42	1.39961		1.61829	0.668707				0.55	4	0.01713	0.0317456	0.539603		0.00804606			20.9998	3.91528	1.91641
76.0174	1.52575	0.546442	2.50165	1.42144	2.15334	1.25298		1.53678	0.561428				0.56	4	0.0174862	0.0320647	0.545341		0.00820827			22.9574	3.91942	1.91948
76.7802	1.50033	0.51112	2.50025	1.42723	1.78468	0.90276		1.50432	0.516998				0.57	4	0.0178498	0.0323869	0.551143		0.00837374			24.9171	3.92137	1.92092
77.5304	1.49138	0.498265	2.46452	1.41461	1.58984	0.634174		1.49235	0.500166				0.58	4	0.0182211	0.0327124	0.55701		0.00854253			26.8778	3.92229	1.9216
78.2761	1.48933	0.494197	2.3243	1.34487	1.53215	0.542734		1.4888	0.494352				0.59	4	0.0186003	0.0330412	0.562942		0.00871473			28.8389	3.92272	1.92192
79.0207	1.49272	0.494732	2.02215	1.12865	1.51826	0.519906		1.49069	0.493735				0.6	4	0.0189874	0.0333733	0.56894		0.00889039			30.8003	3.92293	1.92207
79.7671	1.50848	0.50204	1.72387	0.812842	1.51508	0.514651		1.50291	0.499056				0.61	4	0.0193827	0.0337087	0.575005		0.00906958			32.7618	3.92303	1.92214
80.5213	1.56176	0.529263	1.57451	0.612125	1.51438	0.513468		1.54682	0.520836				0.62	4	0.0197863	0.0340475	0.581138		0.00925237			34.7233	3.92308	1.92217
81.3022	1.70639	0.614493	1.52516	0.536882	1.51428	0.513232		1.67445	0.592988				0.63	4	0.0201984	0.0343896	0.58734		0.00943884			36.6848	3.92311	1.92219
82.1554	1.96458	0.811152	1.5185	0.517828	1.51443	0.513276		1.92399	0.774066				0.64	4	0.0206192	0.0347353	0.593611		0.00962906			38.6464	3.92312	1.9222
83.1377	2.22709	1.07476	1.54045	0.525413	1.51493	0.513555		2.19946	1.04187				0.65	4	0.0210489	0.0350844	0.599952		0.0098231			40.6079	3.92313	1.9222
84.2513	2.39037	1.27141	1.60869	0.564137	1.51625	0.514323		2.37832	1.25506				0.66	4	0.0214877	0.035437	0.606364		0.010021			42.5695	3.92314	1.9222
85.4464	2.46595	1.37066	1.75654	0.662654	1.51963	0.516301		2.46162	1.36464				0.67	4	0.0219358	0.0357931	0.612849		0.010223			44.5311	3.9231	1.9222
86.6794	2.49601	1.41203	1.97854	0.843793	1.52811	0.521306		2.4944	1.40995				0.68	4	0.0223933	0.0361528	0.619406		0.0104289			46.4926	3.90279	1.92203
87.9274	2.5053	1.42707	2.1973	1.0609	1.54875	0.533716		2.50474	1.42631				0.69	4	0.0228605	0.0365162	0.626037		0.0106391			48.444	2.59682	1.8463
89.1801	2.50036	1.42877	2.34951	1.23291	1.59601	0.563294		2.50127	1.42888				0.7	4	0.0233375	0.0368832	0.632743		0.0108534			49.7424	0.649778	0.428261
90.4302	2.4684	1.41468	2.43487	1.33626	1.69126	0.627869		2.47438	1.41721				0.71	4	0.0238247	0.0372538	0.639524		0.011072			50.0673	0.388571	0.0650726
91.6644	2.36421	1.35901	2.47662	1.38954	1.84512	0.746386		2.38524	1.37012				0.72	4	0.0243222	0.0376283	0.646381		0.0112951			50.2616	0.371008	0.0396831
92.8465	2.13403	1.20293	2.49044	1.41286	2.0303	0.911832		2.1777	1.23435				0.73	4	0.0248302	0.0380064	0.653316		0.0115226			50.4471	0.36988	0.0380496
93.9136	1.84642	0.937832	2.46949	1.41195	2.19749	1.08058		1.8935	0.984576				0.74	4	0.025349	0.0383884	0.660329		0.0117547			50.6321	0.369807	0.0379449
94.8368	1.64456	0.702456	2.3579	1.36098	2.31982	1.21376		1.67421	0.738211				0.75	4	0.0258787	0.0387742	0.667422		0.0119914			50.817	0.369801	0.0379381
95.6591	1.54942	0.576446	2.08203	1.17793	2.39896	1.30341		1.5629	0.594585				0.76	4	0.0264197	0.0391639	0.674594		0.0122329			51.0019	0.3698	0.0379375
96.4338	1.51693	0.526502	1.76741	0.865058	2.44698	1.35889		1.52107	0.533529				0.77	4	0.0269722	0.0395575	0.681848		0.0124793			51.1868	0.369799	0.0379374
97.1922	1.52359	0.516957	1.59174	0.636993	2.47518	1.39181		1.52134	0.517627				0.78	4	0.0275364	0.0399551	0.689184		0.0127306			51.3717	0.369798	0.0379373
97.954	1.58518	0.544789	1.52743	0.543737	2.49148	1.41092		1.57488	0.539336				0.79	4	0.0281126	0.0403566	0.696604		0.0129869			51.5566	0.369797	0.0379372
98.7466	1.75193	0.646147	1.50762	0.513878	2.50081	1.4219		1.73214	0.631613				0.8	4	0.028701	0.0407622	0.704107		0.0132484			51.7415	0.369797	0.037937
99.6226	2.02136	0.863353	1.50205	0.505161	2.50614	1.42817		2.00153	0.842963				0.81	4	0.0293018	0.0411719	0.711696		0.0135151			51.9264	0.369796	0.0379369
0.633258	2.2674	1.12159	1.50116	0.503021	2.50917	1.43174		2.25714	1.108				0.82	4	0.0299155	0.0415857	0.719371		0.0137872			52.1112	0.369795	0.0379368
1.76696	2.40985	1.29696	1.50305	0.503553	2.5109	1.43377		2.40649	1.292				0.83	4	0.0305422	0.0420036	0.727133		0.0140647			52.2961	0.369794	0.0379367
2.97188	2.47367	1.38142	1.50994	0.507123	2.51188	1.43492		2.47262	1.3801				0.84	4	0.0311822	0.0424257	0.734984		0.0143479			52.481	0.369793	0.0379366
4.20871	2.49901	1.41611	1.53019	0.518171	2.51237	1.43556		2.49832	1.41561				0.85	4	0.0318359	0.0428521	0.742924		0.0146366			52.6659	0.369792	0.0379364
5.45822	2.50787	1.42915	1.58477	0.549523	2.51224	1.43578		2.507	1.4286				0.86	4	0.0325034	0.0432828	0.750955		0.0149312			52.8508	0.369792	0.0379363
6.71215	2.50803	1.43258	1.70901	0.629224	2.50948	1.43498		2.50673	1.43175				0.87	4	0.0331852	0.0437178	0.759077		0.0152317			53.0357	0.369791	0.0379362
7.96617	2.49634	1.42829	1.91567	0.788771	2.49107	1.42856		2.49414	1.42688				0.88	4	0.0338815	0.0441572	0.767293		0.0155382			53.2206	0.369799	0.0379367
9.21434	2.45105	1.40628	2.14309	1.00408	2.39213	1.38876		2.44721	1.40367				0.89	4	0.0345926	0.044601	0.775602		0.0158508			53.4055	0.370133	0.0379564
10.4399	2.31752	1.33103	2.3149	1.19282	2.08975	1.20596		2.31283	1.32677				0.9	4	0.0353189	0.0450492	0.784006		0.0161697			53.5906	0.382096	0.0386763
11.5986	2.05934	1.14176	2.41624	1.31352	1.73861	0.844364		2.05834	1.13865				0.91	4	0.0360606	0.045502	0.792507		0.016495			53.7816	0.696003	0.0640989
12.6283	1.78337	0.868733	2.4687	1.37843	1.57505	0.610704		1.78711	0.87087				0.92	4	0.0368182	0.0459593	0.801106		0.0168269			54.1296	2.14796	0.550588
13.52	1.61109	0.660037	2.49421	1.41055	1.52903	0.53705		1.61522	0.664387				0.93	4	0.037592	0.0464212	0.809803		0.0171653			55.2036	3.1994	1.35745
14.3255	1.53355	0.556823	2.50626	1.42585	1.51809	0.519022		1.53594	0.559913				0.94	4	0.0383823	0.0468877	0.8186		0.0175106			56.8033	3.61045	1.68315
15.0923	1.50345	0.515268	2.51188	1.43301	1.51559	0.514886		1.50434	0.516714				0.95	4	0.0391894	0.0473589	0.827498		0.0178627			58.6085	3.78325	1.81519
15.844	1.49243	0.499835	2.51449	1.43634	1.51504	0.513956		1.49246	0.50024				0.96	4	0.0400138	0.0478349	0.836499		0.0182219			60.5002	3.85938	1.87313
16.5902	1.48847	0.494272	2.5157	1.43788	1.51496	0.51377		1.48808	0.494146				0.97	4	0.0408559	0.0483156	0.845603		0.0185883			62.4299	3.57957	1.89547
17.3345	1.48707	0.49229	2.51625	1.43859	1.51506	0.513799		1.48649	0.491917				0.98	4	0.0417159	0.0488012	0.854813		0.018962			64.2196	1.2922	1.16287
18.078	1.48659	0.491596	2.5165	1.43892	1.51542	0.513996		1.48592	0.491112				0.99	4	0.0425943	0.0492917	0.864128		0.0193432			64.8657	0.448058	0.14075
18.8459	1.48651	0.491383	2.5166	1.43906	1.51648	0.514615		1.48577	0.490833				1	4	0.0434916	0.0497871	0.873552		0.0197321
19.5891	1.48682	0.491476	2.51651	1.43907	1.51905	0.516122		1.48594	0.49085				1.01	4	0.044408	0.0502874	0.883084		0.0201287
20.3325	1.48812	0.492081	2.51583	1.43882	1.52551	0.519931		1.48682	0.491243				1.02	4	0.0453441	0.0507928	0.892727		0.0205332
21.0766	1.49288	0.494366	2.51252	1.43746	1.54137	0.529412		1.49017	0.492822				1.03	4	0.0463003	0.0513033	0.902481		0.0209458
21.823	1.50972	0.502597	2.49705	1.43099	1.57848	0.55231		1.50239	0.498682				1.04	4	0.0472769	0.0518189	0.912349		0.0213667
22.5779	1.56508	0.531118	2.43124	1.4014	1.65682	0.603928		1.54456	0.519746				1.05	4	0.0482746	0.0523397	0.922331		0.021796
23.3604	1.71339	0.619189	2.22673	1.28596	1.79336	0.704743		1.6677	0.588997				1.06	4	0.0492936	0.0528657	0.93243		0.0222338
24.2171	1.97363	0.819303	1.89581	1.00859	1.97364	0.85887		1.91291	0.765003				1.07	4	0.0503345	0.053397	0.942645		0.0226804
25.2039	2.23362	1.08232	1.64974	0.717746	2.15029	1.03149		2.18988	1.03151				1.08	4	0.0513977	0.0539337	0.95298		0.0231359
26.3207	2.39351	1.27556	1.54575	0.571907	2.28684	1.1774		2.37304	1.2485				1.09	4	0.0524838	0.0544757	0.963435		0.0236006
27.5175	2.46729	1.37243	1.51198	0.52163	2.37793	1.27962		2.45935	1.3616				1.1	4	0.0535933	0.0550232	0.974012		0.0240744
28.7512	2.49717	1.41297	1.50197	0.50645	2.43409	1.3442		2.49404	1.40894				1.11	4	0.0547266	0.0555762	0.984712		0.0245578
29.9997	2.50865	1.42875	1.49908	0.502048	2.46734	1.38292		2.50713	1.42707				1.12	4	0.0558843	0.0561348	0.995538		0.0250508
31.2541	2.51297	1.43472	1.49826	0.500787	2.48656	1.40551		2.51195	1.43378				1.13	4	0.0570669	0.0566989	1.00649		0.0255536
32.5105	2.51459	1.43696	1.49803	0.500431	2.49711	1.41835		2.51371	1.43624				1.14	4	0.058275	0.0572688	1.01757		0.0260664
33.7678	2.51519	1.43779	1.49799	0.500342	2.50009	1.42462		2.51435	1.43713				1.15	4	0.0595091	0.0578443	1.02878		0.0265895
35.0254	2.5154	1.43809	1.49806	0.500357	2.48322	1.42151		2.51457	1.43745				1.16	4	0.0607698	0.0584257	1.04012		0.027123
36.2831	2.51543	1.43819	1.4983	0.500483	2.37916	1.38031		2.51461	1.43755				1.17	4	0.0620578	0.0590129	1.0516		0.0276671
37.5408	2.51527	1.43814	1.49906	0.500886	2.07091	1.18922		2.51449	1.43752				1.18	4	0.0633735	0.0596059	1.06321		0.0282221
38.7985	2.51456	1.43782	1.50135	0.502105	1.72871	0.829887		2.51391	1.43725				1.19	4	0.0647175	0.060205	1.07495		0.0287881
40.0558	2.51182	1.43654	1.50814	0.505747	1.57365	0.606828		2.51173	1.43622				1.2	4	0.0660907	0.0608101	1.08684		0.0293653
41.3117	2.50154	1.43169	1.5278	0.516485	1.53064	0.537546		2.50371	1.4324				1.21	4	0.0674935	0.0614212	1.09886		0.0299541
42.5624	2.4648	1.41372	1.58103	0.546952	1.5214	0.521145		2.4753	1.41848				1.22	4	0.0689266	0.0620385	1.11103		0.0305546
43.7948	2.35206	1.35221	1.70331	0.624942	1.52187	0.51888		2.3859	1.37075				1.23	4	0.0703907	0.062662	1.12334		0.031167
44.9709	2.11279	1.18624	1.90914	0.78281	1.52845	0.522198		2.17857	1.23509				1.24	4	0.0718864	0.0632918	1.13579		0.0317916
46.0273	1.82711	0.9173	2.13817	0.998572	1.54571	0.532432		1.89416	0.985381				1.25	4	0.0734146	0.0639279	1.1484		0.0324286
46.9408	1.63336	0.68888	2.31243	1.18951	1.58593	0.557389		1.67402	0.738442				1.26	4	0.0749758	0.0645703	1.16115		0.0330782
47.7575	1.5424	0.569131	2.41551	1.31216	1.66934	0.612965		1.56088	0.593671				1.27	4	0.0765708	0.0652193	1.17405		0.0337408
48.5287	1.5065	0.519757	2.46889	1.37819	1.81088	0.719067		1.51368	0.529858				1.28	4	0.0782005	0.0658748	1.18711		0.0344165
49.282	1.49327	0.501268	2.49483	1.41086	1.99204	0.876315		1.49562	0.504931				1.29	4	0.0798654	0.0665368	1.20032		0.0351056
50.0286	1.48852	0.494587	2.50707	1.42641	2.16492	1.04709		1.48894	0.495634				1.3	4	0.0815665	0.0672055	1.21369		0.0358085
50.7728	1.48684	0.492207	2.51276	1.43367	2.29634	1.18837		1.4865	0.492228				1.31	4	0.0833045	0.0678809	1.22721		0.0365252
51.5163	1.48627	0.491377	2.51534	1.43701	2.38327	1.28619		1.48564	0.490997				1.32	4	0.0850802	0.0685632	1.2409		0.0372562
52.2594	1.48619	0.491141	2.51625	1.43844	2.43666	1.34769		1.48541	0.490589				1.33	4	0.0868945	0.0692522	1.25475		0.0380016
53.0025	1.4866	0.491265	2.51538	1.43857	2.46821	1.38448		1.48563	0.490587				1.34	4	0.0887482	0.0699482	1.26877		0.0387618
53.7458	1.48833	0.492068	2.50881	1.43608	2.48622	1.40586		1.48687	0.49113				1.35	4	0.0906422	0.0706512	1.28295		0.0395371
54.49	1.49463	0.495099	2.47795	1.423	2.49484	1.41755		1.49156	0.493347				1.36	4	0.0925774	0.0713613	1.29731		0.0403277
55.2373	1.51674	0.505974	2.35928	1.36533	2.48926	1.42047		1.5086	0.501563				1.37	4	0.0945547	0.0720785	1.31183		0.0411339
55.9956	1.58735	0.543117	2.07634	1.17538	2.42859	1.39965		1.56581	0.530717				1.38	4	0.0965751	0.0728029	1.32653		0.0419561
56.7893	1.76314	0.652658	1.76028	0.858146	2.1947	1.2772		1.72068	0.622407				1.39	4	0.0986395	0.0735345	1.3414		0.0427946
57.6709	2.03681	0.877176	1.58706	0.631841	1.83238	0.952701		1.9894	0.831039				1.4	4	0.100749	0.0742736	1.35646		0.0436496
58.6893	2.27886	1.13448	1.52447	0.540739	1.62497	0.670489		2.24965	1.09863				1.41	4	0.102904	0.07502	1.37169		0.0445215
59.8287	2.41602	1.30446	1.50533	0.511849	1.58091	0.577645		2.40366	1.28767				1.42	4	0.105107	0.075774	1.38711		0.0454106
61.0367	2.47682	1.38512	1.49993	0.503446	1.62191	0.585907		2.47223	1.37888				1.43	4	0.107357	0.0765355	1.40271		0.0463173
62.2751	2.50102	1.41811	1.4989	0.501304	1.73151	0.658129		2.49915	1.41581				1.44	4	0.109656	0.0773047	1.4185		0.0472419
63.5257	2.51023	1.43081	1.50015	0.501516	1.90088	0.793216		2.50918	1.42976				1.45	4	0.112006	0.0780817	1.43447		0.0481846
64.7808	2.51361	1.43557	1.50511	0.504044	2.08774	0.966944		2.51279	1.43487				1.46	4	0.114407	0.0788664	1.45065		0.049146
66.0376	2.51457	1.4372	1.51999	0.512074	2.24401	1.12917		2.51384	1.43661				1.47	4	0.116861	0.079659	1.46701		0.0501263
67.2949	2.51375	1.43726	1.56141	0.535354	2.35271	1.24938		2.51322	1.43676				1.48	4	0.119368	0.0804596	1.48358		0.0511259
68.5517	2.50903	1.43521	1.66217	0.597292	2.421	1.32737		2.50929	1.43506				1.49	4	0.12193	0.0812682	1.50034		0.0521452
69.8063	2.49098	1.42666	1.84895	0.732968	2.46174	1.37464		2.49443	1.42797				1.5	4	0.124548	0.082085	1.51731		0.0531845
71.0517	2.42921	1.39543	2.08129	0.94096	2.48537	1.40232		2.44374	1.4024				1.51	4	0.127224	0.08291	1.53448		0.0542442
72.2664	2.26261	1.29615	2.27444	1.1459	2.49855	1.41813		2.30186	1.32024				1.52	4	0.129958	0.0837432	1.55186		0.0553247
73.3977	1.98331	1.07439	2.39477	1.28681	2.50367	1.42632		2.04127	1.12426				1.53	4	0.132752	0.0845849	1.56945		0.0564265
74.3893	1.7272	0.80421	2.45859	1.36528	2.49176	1.42573		1.77308	0.855455				1.54	4	0.135607	0.085435	1.58725		0.0575499
75.2529	1.58352	0.624319	2.48954	1.40452	2.40533	1.39348		1.60756	0.654933				1.55	4	0.138525	0.0862936	1.60527		0.0586953
76.0447	1.52222	0.541578	2.50223	1.42249	2.11832	1.22771		1.53234	0.555407				1.56	4	0.141507	0.0871609	1.62351		0.0598631
76.8058	1.49904	0.509307	2.49899	1.42707	1.75782	0.869369		1.50264	0.514661				1.57	4	0.144554	0.0880368	1.64197		0.0610538
77.5553	1.49098	0.497637	2.45755	1.41163	1.5807	0.620047		1.49177	0.499315				1.58	4	0.147668	0.0889216	1.66066		0.0622678
78.3008	1.48938	0.494068	2.30268	1.33246	1.52987	0.539004		1.48874	0.494112				1.59	4	0.150851	0.0898153	1.67957		0.0635056
79.0455	1.49345	0.495031	1.99057	1.10031	1.51773	0.519037		1.49122	0.493911				1.6	4	0.154103	0.090718	1.69871		0.0647675
79.7922	1.5112	0.503368	1.7038	0.787595	1.51497	0.514454		1.50509	0.500086				1.61	4	0.157428	0.0916297	1.71808		0.0660542
80.5478	1.57028	0.533828	1.56698	0.601156	1.51436	0.513426		1.55404	0.524573				1.62	4	0.160825	0.0925506	1.7377		0.0673659
81.333	1.72605	0.627402	1.52326	0.533542	1.51428	0.513228		1.69256	0.604293				1.63	4	0.164297	0.0934807	1.75755		0.0687032
82.196	1.99094	0.834666	1.51926	0.51755	1.51446	0.51329		1.95077	0.796886				1.64	4	0.167845	0.0944202	1.77764		0.0700665
83.1914	2.24675	1.09714	1.54432	0.527393	1.51501	0.513599		2.22078	1.06567				1.65	4	0.171472	0.0953692	1.79798		0.0714565
84.3148	2.40029	1.28414	1.61854	0.570146	1.51645	0.514438		2.38928	1.26911				1.66	4	0.175178	0.0963276	1.81857		0.0728734
85.515	2.47009	1.37625	1.77465	0.675934	1.52014	0.516595		2.46615	1.3708				1.67	4	0.178966	0.0972957	1.83941		0.074318
86.75	2.49751	1.4142	2.00025	0.863656	1.52935	0.522044		2.49603	1.41231				1.68	4	0.182838	0.0982736	1.8605		0.0757906
87.9988	2.50547	1.42771	2.2145	1.07952	1.5517	0.53552		2.505	1.42702				1.69	4	0.186795	0.0992613	1.88185		0.0772918
89.2515	2.49895	1.42831	2.35985	1.24516	1.60246	0.567461		2.5001	1.42853				1.7	4	0.190839	0.100259	1.90347		0.0788221
90.501	2.46284	1.41196	2.4402	1.3429	1.70312	0.636373		2.46967	1.41492				1.71	4	0.194973	0.101266	1.92534		0.0803821
91.7324	2.3486	1.34988	2.47895	1.39273	1.86167	0.760173		2.37167	1.36235				1.72	4	0.199198	0.102284	1.94749		0.0819723
92.9067	2.10752	1.18187	2.49035	1.41387	2.04718	0.92808		2.15273	1.21546				1.73	4	0.203516	0.103312	1.96991		0.0835933
93.9605	1.82288	0.912497	2.46439	1.41016	2.21081	1.09472		1.86886	0.959246				1.74	4	0.207929	0.10435	1.99261		0.0852456
94.8719	1.63196	0.686392	2.33959	1.35121	2.32878	1.22379		1.65985	0.720428				1.75	4	0.21244	0.105399	2.01558		0.0869298
95.6879	1.54442	0.56941	2.05074	1.15206	2.40451	1.30978		1.5568	0.586226				1.76	4	0.217051	0.106459	2.03883		0.0886466
96.4601	1.51598	0.524241	1.7446	0.837656	2.45027	1.36272		1.51948	0.530551				1.77	4	0.221764	0.107528	2.06238		0.0903964
97.2181	1.52638	0.517707	1.58241	0.623794	2.47709	1.39405		1.52351	0.517873				1.78	4	0.226581	0.108609	2.08621		0.09218
97.9813	1.59532	0.55018	1.52445	0.539277	2.49258	1.41221		1.58411	0.544027				1.79	4	0.231505	0.109701	2.11033		0.0939979
98.7789	1.77365	0.661194	1.50675	0.512543	2.50144	1.42264		1.75327	0.645769				1.8	4	0.236537	0.110803	2.13475		0.0958507
99.6657	2.04718	0.887746	1.50183	0.504793	2.5065	1.42859		2.02803	0.867481				1.81	4	0.241681	0.111917	2.15947		0.0977391
0.689337	2.28493	1.14218	1.50121	0.502976	2.50938	1.43197		2.27554	1.12953				1.82	4	0.246939	0.113042	2.1845		0.0996637
1.8318	2.41829	1.30793	1.50341	0.503724	2.51102	1.4339		2.4153	1.3035				1.83	4	0.252314	0.114178	2.20983		0.101625
3.04095	2.47714	1.38612	1.51105	0.507715	2.51194	1.435		2.47617	1.38495				1.84	4	0.257807	0.115325	2.23548		0.103624
4.27952	2.50031	1.41794	1.53332	0.519913	2.5124	1.4356		2.49962	1.41745				1.85	4	0.263422	0.116484	2.26144		0.105662
5.52967	2.50821	1.42977	1.59274	0.554285	2.51216	1.43577		2.50731	1.42921				1.86	4	0.269162	0.117655	2.28773		0.107738
6.78378	2.5076	1.43256	1.72497	0.640323	2.50884	1.43477		2.50625	1.43169				1.87	4	0.275029	0.118837	2.31433		0.109854
8.03758	2.49414	1.42729	1.9372	0.807381	2.48709	1.42712		2.49182	1.42581				1.88	4	0.281026	0.120032	2.34127		0.11201
9.28465	2.44352	1.40243	2.16196	1.02376	2.37385	1.38045		2.43952	1.39966				1.89	4	0.287157	0.121238	2.36854		0.114207
10.5064	2.29859	1.31918	2.32697	1.20685	2.05359	1.17684		2.29402	1.31483				1.9	4	0.293423	0.122456	2.39614		0.116446
11.6557	2.03203	1.1181	2.42273	1.32146	1.71524	0.813644		2.03157	1.11538				1.91	4	0.299828	0.123687	2.42408		0.118728
12.6717	1.7625	0.845003	2.47191	1.38245	1.56768	0.59915		1.76646	0.847556				1.92	4	0.306376	0.12493	2.45237		0.121052
13.553	1.60076	0.646622	2.49574	1.41249	1.52723	0.534093		1.60477	0.650945				1.93	4	0.313069	0.126186	2.48101		0.123421
14.3534	1.52939	0.551134	2.50698	1.42676	1.51767	0.518337		1.53162	0.554059				1.94	4	0.31991	0.127454	2.51		0.125835
15.1181	1.50191	0.513115	2.51222	1.43344	1.5155	0.514731		1.5027	0.514438				1.95	4	0.326904	0.128735	2.53935		0.128294
15.869	1.49187	0.499054	2.51464	1.43654	1.51502	0.513923		1.49185	0.499392				1.96	4	0.334052	0.130029	2.56907		0.130799
16.6149	1.48827	0.493992	2.51577	1.43797	1.51496	0.513767		1.48786	0.493835				1.97	4	0.34136	0.131336	2.59914		0.133352
17.3591	1.487	0.492191	2.51628	1.43863	1.51508	0.513809		1.48641	0.491804				1.98	4	0.34883	0.132655	2.62959		0.135953
18.1026	1.48657	0.491563	2.51652	1.43894	1.51547	0.514027		1.4859	0.491072				1.99	4	0.356466	0.133989	2.66042		0.138602
18.8704	1.48652	0.49138	2.5166	1.43907	1.51663	0.514703		1.48577	0.490825				2	4	0.364272	0.135335	2.69162		0.141302
19.6137	1.48688	0.491502	2.51648	1.43906	1.51944	0.516346		1.48598	0.490866				2.01	4	0.372251	0.136695	2.72321		0.144051
20.3571	1.48835	0.492189	2.5157	1.43876	1.52646	0.520493		1.48698	0.491317				2.02	4	0.380407	0.138069	2.75519		0.146853
21.1013	1.4937	0.494763	2.51188	1.4372	1.54366	0.530796		1.49075	0.4931				2.03	4	0.388745	0.139457	2.78757		0.149706
21.8482	1.51257	0.504012	2.49409	1.42973	1.58365	0.555574		1.50449	0.499704				2.04	4	0.397268	0.140858	2.82034		0.152613
22.6044	1.57389	0.535865	2.4197	1.39585	1.66691	0.610899		1.55148	0.52333				2.05	4	0.405981	0.142274	2.85351		0.155573
23.3914	1.73341	0.632449	2.19899	1.26727	1.80877	0.716994		1.6853	0.599886				2.06	4	0.414887	0.143704	2.8871		0.158589
24.2581	1.99993	0.84299	1.86673	0.978139	1.9909	0.874839		1.93956	0.787433				2.07	4	0.423992	0.145148	2.9211		0.161661
25.2581	2.25295	1.10443	1.63516	0.698116	2.16488	1.0466		2.21157	1.05554				2.08	4	0.433298	0.146607	2.95551		0.164789
26.3845	2.4032	1.28801	1.54072	0.564511	2.29706	1.1887		2.38435	1.26294				2.09	4	0.442812	0.14808	2.99035		0.167975
27.5861	2.47135	1.37789	1.51047	0.519337	2.38439	1.28699		2.46408	1.368				2.1	4	0.452537	0.149569	3.02561		0.17122
28.8218	2.49875	1.41514	1.50153	0.505779	2.43796	1.34869		2.49586	1.41144				2.11	4	0.462478	0.151072	3.06131		0.174524
30.0712	2.50925	1.42957	1.49896	0.501855	2.4696	1.38557		2.5078	1.428				2.12	4	0.47264	0.15259	3.09745		0.17789
31.3258	2.5132	1.43503	1.49822	0.500732	2.48785	1.40703		2.5122	1.43412				2.13	4	0.483028	0.154124	3.13403		0.181316
32.5824	2.51467	1.43707	1.49802	0.500416	2.49774	1.41918		2.5138	1.43636				2.14	4	0.493646	0.155673	3.17105		0.184806
33.8397	2.51522	1.43783	1.49799	0.50034	2.49977	1.42486		2.51438	1.43717				2.15	4	0.504501	0.157237	3.20853		0.188359
35.0973	2.51541	1.43811	1.49807	0.500363	2.4791	1.42019		2.51458	1.43746				2.16	4	0.515596	0.158817	3.24647		0.191977
36.355	2.51543	1.43819	1.49834	0.500504	2.36005	1.37149		2.51461	1.43755				2.17	4	0.526938	0.160414	3.28487		0.195661
37.6128	2.51524	1.43813	1.49919	0.500951	2.03498	1.15943		2.51446	1.4375				2.18	4	0.538532	0.162026	3.32374		0.199411
38.8704	2.51443	1.43776	1.50171	0.5023	1.7064	0.800226		2.51381	1.43721				2.19	4	0.550383	0.163654	3.36308		0.20323
40.1276	2.51134	1.43631	1.50921	0.506327	1.56672	0.595922		2.51135	1.43604				2.2	4	0.562497	0.165299	3.40291		0.207117
41.3833	2.49974	1.43083	1.53084	0.518174	1.529	0.53479		2.50232	1.43173				2.21	4	0.574879	0.16696	3.44321		0.211074
42.6331	2.45865	1.41061	1.58883	0.551589	1.52117	0.520591		2.47052	1.41608				2.22	4	0.587536	0.168638	3.48401		0.215102
43.8625	2.33546	1.3423	1.7191	0.635851	1.5222	0.51898		2.37233	1.36297				2.23	4	0.600474	0.170333	3.5253		0.219203
45.0302	2.0859	1.16433	1.93071	0.801343	1.52948	0.522785		2.1536	1.21622				2.24	4	0.613699	0.172045	3.56709		0.223376
46.0731	1.80426	0.8923	2.15727	1.01841	1.54821	0.533944		1.86947	0.960022				2.25	4	0.627216	0.173774	3.60938		0.227624
46.9753	1.62138	0.673561	2.3247	1.20375	1.59149	0.560933		1.65954	0.720577				2.26	4	0.641033	0.17552	3.65219		0.231948
47.786	1.53746	0.56241	2.42212	1.32024	1.67995	0.620402		1.55449	0.585159				2.27	4	0.655156	0.177284	3.69551		0.236348
48.5547	1.50465	0.517182	2.47216	1.38229	1.8266	0.731774		1.51119	0.526434				2.28	4	0.669591	0.179066	3.73935		0.240826
49.307	1.4926	0.50033	2.49638	1.41283	2.00912	0.892329		1.49469	0.50364				2.29	4	0.684345	0.180866	3.78372		0.245383
50.0533	1.48828	0.494251	2.5078	1.42733	2.17905	1.06185		1.4886	0.495159				2.3	4	0.699425	0.182684	3.82862		0.25002
50.7975	1.48675	0.492088	2.51309	1.4341	2.30612	1.19922		1.48638	0.492055				2.31	4	0.714839	0.18452	3.87406		0.254738
51.5408	1.48625	0.491338	2.51548	1.43721	2.38942	1.29323		1.4856	0.490936				2.32	4	0.730593	0.186374	3.92004		0.259539
52.284	1.4862	0.491137	2.51627	1.43851	2.44034	1.35196		1.48541	0.490574				2.33	4	0.746694	0.188247	3.96656		0.264423
53.0271	1.48668	0.4913	2.51513	1.4385	2.47034	1.38699		1.48569	0.490607				2.34	4	0.76315	0.190139	4.01364		0.269392
53.7704	1.48863	0.492212	2.50751	1.43555	2.48739	1.40728		1.48709	0.491233				2.35	4	0.779969	0.19205	4.06128		0.274447
54.5147	1.49572	0.495625	2.47218	1.42046	2.49513	1.41824		1.49239	0.493738				2.36	4	0.797158	0.19398	4.10949		0.279589
55.2626	1.52045	0.507836	2.34028	1.35499	2.48718	1.42004		1.51152	0.50299				2.37	4	0.814726	0.19593	4.15826		0.28482
56.0228	1.5983	0.549216	2.04461	1.14886	2.41634	1.39468		1.57498	0.535616				2.38	4	0.83268	0.197899	4.20761		0.29014
56.822	1.78559	0.668519	1.73765	0.830733	2.16225	1.25537		1.74154	0.636276				2.39	4	0.851028	0.199888	4.25753		0.295551
57.7147	2.06254	0.901882	1.57795	0.618889	1.80416	0.919164		2.01616	0.855518				2.4	4	0.869779	0.201897	4.30804		0.301054
58.746	2.29586	1.15462	1.52158	0.536413	1.61569	0.655117		2.26855	1.12063				2.41	4	0.888941	0.203926	4.35914		0.30665
59.8939	2.42409	1.31498	1.50449	0.510563	1.58174	0.575285		2.41278	1.29956				2.42	4	0.908523	0.205975	4.41084		0.312341
61.106	2.48012	1.38959	1.49972	0.503089	1.62913	0.589959		2.47593	1.38391				2.43	4	0.928533	0.208045	4.46313		0.318128
62.3461	2.50229	1.41985	1.49892	0.501246	1.74502	0.668031		2.50054	1.41774				2.44	4	0.948982	0.210136	4.51603		0.324011
63.5972	2.51071	1.43147	1.5004	0.501631	1.91825	0.808332		2.50969	1.43048				2.45	4	0.969877	0.212248	4.56955		0.329992
64.8526	2.51378	1.43581	1.50592	0.50447	2.10397	0.983122		2.51297	1.43512				2.46	4	0.991228	0.214381	4.62367		0.336073
66.1094	2.51457	1.43726	1.52232	0.513349	2.25603	1.1422		2.51385	1.43668				2.47	4	1.01304	0.216536	4.67842		0.342254
67.3667	2.51355	1.43719	1.5676	0.538943	2.3605	1.2582		2.51305	1.43671				2.48	4	1.03534	0.218712	4.73379		0.348537
68.6235	2.50818	1.43482	1.67574	0.60622	2.42573	1.33283		2.50858	1.43473				2.49	4	1.05811	0.22091	4.78979		0.354923
69.8776	2.48785	1.42515	1.86975	0.749809	2.46451	1.37787		2.49188	1.42673				2.5	4	1.08138	0.22313	4.84642		0.361413
71.1215	2.41928	1.39014	2.10178	0.961372	2.48695	1.40418		2.43552	1.39807				2.51	4	1.10516	0.225373	4.90369		0.368009
72.3312	2.24044	1.28117	2.28853	1.1619	2.49937	1.41917		2.28226	1.3076				2.52	4	1.12945	0.227638	4.96161		0.374711
73.4514	1.95629	1.04897	2.40262	1.29632	2.50361	1.42673		2.01439	1.10046				2.53	4	1.15427	0.229925	5.02017		0.381521
74.4295	1.70921	0.782783	2.46252	1.37019	2.48853	1.4248		1.75303	0.832549				2.54	4	1.17962	0.232236	5.07939		0.38844
75.2841	1.57525	0.613357	2.49133	1.40687	2.38876	1.38629		1.59761	0.64206				2.55	4	1.20552	0.23457	5.13926		0.395469
76.0718	1.51899	0.537124	2.50269	1.42344	2.08248	1.20025		1.52826	0.54987				2.56	4	1.23197	0.236928	5.19979		0.402609
76.8312	1.49787	0.507657	2.49745	1.42677	1.73289	0.837347		1.5011	0.512526				2.57	4	1.259	0.239309	5.26099		0.409861
77.5802	1.49062	0.497071	2.44963	1.40817	1.57259	0.607411		1.49125	0.498544				2.58	4	1.28661	0.241714	5.32285		0.417228
78.3255	1.48948	0.493973	2.27947	1.31865	1.52787	0.535734		1.48872	0.49391				2.59	4	1.31481	0.244143	5.38539		0.424708
79.0702	1.49429	0.495384	1.9593	1.0711	1.51727	0.518278		1.49184	0.494135				2.6	4	1.34361	0.246597	5.4486		0.432305
79.8174	1.51425	0.504865	1.68516	0.763678	1.51486	0.514283		1.50754	0.501253				2.61	4	1.37302	0.249075	5.51248		0.440018
80.5745	1.57964	0.538904	1.56022	0.591203	1.51434	0.513389		1.56201	0.52875				2.62	4	1.40307	0.251579	5.57705		0.44785
81.3643	1.74678	0.641362	1.52166	0.530606	1.51429	0.513225		1.71181	0.616617				2.63	4	1.43375	0.254107	5.64231		0.4558
82.2377	2.01719	0.858732	1.52024	0.517469	1.51449	0.513307		1.97765	0.820477				2.64	4	1.46508	0.256661	5.70825		0.46387
83.2463	2.26545	1.11876	1.5486	0.529635	1.51509	0.513647		2.24112	1.08879				2.65	4	1.49708	0.25924	5.77489		0.472062
84.379	2.4095	1.29604	1.62912	0.576691	1.51667	0.514564		2.39945	1.28224				2.66	4	1.52976	0.261846	5.84221		0.480375
85.5838	2.47388	1.3814	1.79342	0.689976	1.52068	0.516916		2.4703	1.37646				2.67	4	1.56312	0.264477	5.91024		0.488811
86.8207	2.49886	1.41617	2.02184	0.88378	1.5307	0.522846		2.4975	1.41445				2.68	4	1.59719	0.267135	5.97896		0.497371
88.0702	2.50553	1.42825	2.23106	1.09765	1.5549	0.537475		2.50515	1.42763				2.69	4	1.63197	0.26982	6.04838		0.506056
89.3229	2.49731	1.42772	2.36962	1.25681	1.60936	0.571941		2.49874	1.42807				2.7	4	1.66748	0.272532	6.1185		0.514866
90.5716	2.45663	1.40889	2.44518	1.34913	1.7155	0.645368		2.46442	1.41233				2.71	4	1.70374	0.275271	6.18932		0.523803
91.7999	2.3318	1.33983	2.48106	1.39567	1.87846	0.77437		2.35698	1.35378				2.72	4	1.74075	0.278037	6.26085		0.532867
92.9658	2.08058	1.15978	2.48998	1.41469	2.06384	0.944306		2.1271	1.19548				2.73	4	1.77853	0.280832	6.33308		0.542059
94.0061	1.80027	0.887636	2.4585	1.40795	2.22371	1.10851		1.84498	0.934124				2.74	4	1.81709	0.283654	6.40601		0.55138
94.9062	1.62026	0.671327	2.31968	1.34021	2.33738	1.23344		1.64643	0.703626				2.75	4	1.85645	0.286505	6.47966		0.56083
95.7163	1.53991	0.562968	2.0193	1.12494	2.4098	1.31587		1.55123	0.578527				2.76	4	1.89663	0.289384	6.554		0.57041
96.4863	1.51532	0.522284	1.72322	0.811363	2.4534	1.36637		1.51821	0.527914				2.77	4	1.93762	0.292293	6.62906		0.58012
97.244	1.52962	0.518759	1.57396	0.611736	2.47891	1.39618		1.52613	0.518419				2.78	4	1.97946	0.29523	6.70482		0.589962
98.0088	1.60642	0.55622	1.52177	0.535274	2.49362	1.41344		1.59428	0.549334				2.79	4	2.02216	0.298197	6.78128		0.599935
98.812	1.7963	0.677339	1.50597	0.511352	2.50204	1.42334		1.77544	0.661053				2.8	4	2.06573	0.301194	6.85845		0.61004
99.7101	2.07263	0.912403	1.50165	0.50447	2.50684	1.42899		2.05424	0.892395				2.81	4	2.11018	0.304221	6.93632		0.620277
0.746446	2.30151	1.1619	1.50129	0.502951	2.50957	1.4322		2.29293	1.15018				2.82	4	2.15553	0.307279	7.01489		0.630648
1.8972	2.42611	1.31814	1.50381	0.503919	2.51112	1.43403		2.42344	1.3142				2.83	4	2.20179	0.310367	7.09415		0.641151
3.11026	2.48032	1.39044	1.51227	0.50837	2.512	1.43507		2.47942	1.3894				2.84	4	2.24899	0.313486	7.17411		0.651787
4.35042	2.50149	1.41961	1.53676	0.521831	2.51241	1.43563		2.5008	1.41913				2.85	4	2.29713	0.316637	7.25477		0.662557
5.60116	2.50849	1.43032	1.60134	0.559478	2.51206	1.43576		2.50756	1.42974				2.86	4	2.34623	0.319819	7.33611		0.673459
6.85541	2.50708	1.43247	1.74167	0.65216	2.50807	1.43452		2.50566	1.43156				2.87	4	2.39631	0.323033	7.41814		0.684496
8.10895	2.49166	1.42615	1.95884	0.826462	2.48242	1.42542		2.4892	1.42458				2.88	4	2.44737	0.32628	7.50085		0.695665
9.35477	2.4352	1.39811	2.18027	1.04311	2.35349	1.37082		2.43104	1.39518				2.89	4	2.49945	0.329559	7.58423		0.706967
10.5724	2.27848	1.30625	2.33843	1.22026	2.01727	1.14584		2.27407	1.30183				2.9	4	2.55255	0.332871	7.66828		0.718403
11.7116	2.00472	1.09371	2.42883	1.32895	1.69379	0.78467		2.00478	1.09142				2.91	4	2.60669	0.336216	7.753		0.72997
12.714	1.74266	0.822046	2.47491	1.38622	1.56118	0.58887		1.7468	0.824974				2.92	4	2.66188	0.339596	7.83838		0.74167
13.5853	1.59122	0.634122	2.49716	1.4143	1.52565	0.531505		1.59508	0.638389				2.93	4	2.71814	0.343009	7.92441		0.753502
14.3809	1.52559	0.545915	2.50764	1.42761	1.51731	0.51774		1.52766	0.548675				2.94	4	2.77549	0.346456	8.01109		0.765465
15.1437	1.50051	0.511151	2.51253	1.43383	1.51542	0.514596		1.50119	0.512357				2.95	4	2.83394	0.349938	8.0984		0.777558
15.894	1.49136	0.498343	2.51479	1.43672	1.51501	0.513894		1.49129	0.498618				2.96	4	2.8935	0.353455	8.18634		0.78978
16.6396	1.48809	0.493738	2.51583	1.43805	1.51497	0.513764		1.48766	0.493551				2.97	4	2.9542	0.357007	8.27491		0.802132
17.3837	1.48694	0.492101	2.51631	1.43867	1.51511	0.51382		1.48634	0.491701				2.98	4	3.01605	0.360595	8.36408		0.814611
18.1272	1.48655	0.491533	2.51653	1.43895	1.51553	0.514061		1.48587	0.491036				2.99	4	3.07906	0.364219	8.45386		0.827217
18.895	1.48653	0.491379	2.5166	1.43908	1.5168	0.514799		1.48577	0.490819				3	4	3.14325	0.367879	8.54423		0.839949
19.6383	1.48695	0.491533	2.51645	1.43905	1.51985	0.51659		1.48603	0.490884				3.01	4	3.20863	0.371577	8.63518		0.852805
20.3817	1.4886	0.492312	2.51554	1.4387	1.52749	0.521104		1.48716	0.4914				3.02	4	3.27523	0.375311	8.72669		0.865783
21.126	1.49463	0.495211	2.51113	1.43689	1.54614	0.532298		1.49141	0.493414				3.03	4	3.34305	0.379083	8.81877		0.878884
21.8734	1.51575	0.505598	2.4907	1.42828	1.58918	0.559093		1.50686	0.500853				3.04	4	3.41211	0.382893	8.91139		0.892104
22.6312	1.58354	0.541138	2.40684	1.38955	1.67752	0.618315		1.55914	0.527334				3.05	4	3.48242	0.386741	9.00453		0.905442
23.423	1.75446	0.646769	2.17008	1.24696	1.82456	0.729723		1.70406	0.611773				3.06	4	3.55401	0.390628	9.09819		0.918896
24.3002	2.02607	0.867183	1.83872	0.947843	2.00808	0.89093		1.96637	0.810678				3.07	4	3.62688	0.394554	9.19236		0.932465
25.3133	2.27131	1.12575	1.6218	0.679897	2.17909	1.06144		2.23231	1.07893				3.08	4	3.70105	0.398519	9.28701		0.946146
26.4489	2.41219	1.29963	1.53621	0.557839	2.30689	1.1996		2.39485	1.27645				3.09	4	3.77653	0.402524	9.38213		0.959937
27.655	2.47507	1.38291	1.50911	0.517286	2.39056	1.29404		2.46843	1.37388				3.1	4	3.85334	0.40657	9.4777		0.973835
28.8926	2.50019	1.41712	1.50114	0.505182	2.44165	1.35297		2.49751	1.41373				3.11	4	3.9315	0.410656	9.5737		0.987838
30.1427	2.50979	1.43033	1.49885	0.501684	2.47175	1.38808		2.50842	1.42885				3.12	4	4.011	0.414783	9.67012		1.00194
31.3975	2.5134	1.43531	1.49819	0.500683	2.48906	1.40848		2.51242	1.43443				3.13	4	4.09188	0.418952	9.76694		1.01615
32.6542	2.51475	1.43718	1.49802	0.500402	2.4983	1.41997		2.51388	1.43647				3.14	4	4.17413	0.423162	9.86414		1.03045
33.9116	2.51524	1.43787	1.498	0.500338	2.49931	1.42503		2.51441	1.43722				3.15	4	4.25778	0.427415	9.96169		1.04485
35.1692	2.51542	1.43812	1.49808	0.500369	2.47423	1.41856		2.51459	1.43748				3.16	4	4.34283	0.431711	10.0596		1.05933
36.427	2.51542	1.43819	1.49839	0.500528	2.33885	1.36126		2.51461	1.43755				3.17	4	4.42929	0.436049	10.1578		1.0739
37.6847	2.5152	1.43811	1.49932	0.501023	1.99905	1.1279		2.51443	1.43749				3.18	4	4.51719	0.440432	10.2563		1.08856
38.9423	2.51429	1.43769	1.50212	0.502515	1.68597	0.772351		2.51369	1.43715				3.19	4	4.60652	0.444858	10.355		1.1033
40.1994	2.51079	1.43606	1.51039	0.506967	1.56061	0.586226		2.51091	1.43584				3.2	4	4.6973	0.449329	10.454		1.11811
41.4548	2.49772	1.42987	1.53419	0.520033	1.52758	0.532385		2.50075	1.43098				3.21	4	4.78954	0.453845	10.5533		1.133
42.7037	2.45182	1.40713	1.59726	0.55665	1.52101	0.52013		2.46521	1.41339				3.22	4	4.88325	0.458406	10.6527		1.14795
43.9296	2.31767	1.33142	1.73565	0.647498	1.52258	0.519121		2.35766	1.35439				3.23	4	4.97844	0.463013	10.7523		1.16296
45.0884	2.05869	1.14145	1.95242	0.820368	1.53059	0.52343		2.12798	1.19626				3.24	4	5.0751	0.467666	10.852		1.17804
46.1178	1.78239	0.867872	2.1758	1.03794	1.55091	0.535585		1.84552	0.934864				3.25	4	5.17327	0.472367	10.9518		1.19317
47.0089	1.61027	0.65922	2.33635	1.21736	1.59743	0.56475		1.646	0.703689				3.26	4	5.27293	0.477114	11.0517		1.20835
47.8141	1.53294	0.556234	2.42832	1.32786	1.69109	0.628299		1.54862	0.577293				3.27	4	5.37409	0.481909	11.1517		1.22358
48.5805	1.50297	0.514833	2.47521	1.38612	1.84266	0.744936		1.50891	0.523298				3.28	4	5.47677	0.486752	11.2517		1.23885
49.332	1.492	0.499476	2.49783	1.41467	2.02607	0.908419		1.49385	0.502462				3.29	4	5.58096	0.491644	11.3516		1.25415
50.078	1.48807	0.493946	2.50847	1.4282	2.19279	1.0763		1.48829	0.494726				3.3	4	5.68668	0.496585	11.4516		1.26948
50.8221	1.48668	0.491981	2.5134	1.4345	2.31552	1.20969		1.48627	0.491898				3.31	4	5.79391	0.501576	11.5514		1.28484
51.5654	1.48623	0.491303	2.51561	1.43738	2.39529	1.29996		1.48556	0.490881				3.32	4	5.90268	0.506617	11.6512		1.30021
52.3085	1.48622	0.491135	2.51626	1.43857	2.44384	1.35604		1.48541	0.490561				3.33	4	6.01297	0.511709	11.7508		1.3156
53.0516	1.48677	0.491341	2.51483	1.4384	2.47237	1.38938		1.48575	0.490631				3.34	4	6.12479	0.516851	11.8502		1.33099
53.795	1.48897	0.492375	2.506	1.43493	2.48849	1.40864		1.48734	0.49135				3.35	4	6.23814	0.522046	11.9494		1.34639
54.5395	1.49694	0.496218	2.46563	1.41755	2.49531	1.41885		1.49331	0.494179				3.36	4	6.35302	0.527292	12.0484		1.36178
55.288	1.52459	0.509923	2.31967	1.34341	2.48464	1.41943		1.51478	0.504595				3.37	4	6.46943	0.532592	12.1471		1.37716
56.0503	1.61023	0.555965	2.0128	1.12112	2.40241	1.38883		1.58505	0.541069				3.38	4	6.58736	0.537944	12.2454		1.39252
56.8554	1.80892	0.685473	1.71647	0.804487	2.12863	1.23138		1.76346	0.651255				3.39	4	6.70681	0.543351	12.3434		1.40785
57.7598	2.08781	0.926764	1.5697	0.607073	1.77775	0.886562		2.04267	0.880452				3.4	4	6.82778	0.548812	12.441		1.42316
58.8037	2.3119	1.17386	1.519	0.532533	1.6077	0.641425		2.28645	1.14176				3.41	4	6.95026	0.554327	12.5382		1.43842
59.9597	2.43155	1.32476	1.50374	0.509416	1.5832	0.573663		2.42121	1.31062				3.42	4	7.07424	0.559898	12.6349		1.45364
61.1755	2.48314	1.3937	1.49953	0.502775	1.63694	0.594531		2.47931	1.38853				3.43	4	7.19972	0.565525	12.731		1.46881
62.417	2.50345	1.42145	1.49896	0.501205	1.75905	0.678488		2.50182	1.41951				3.44	4	7.32669	0.571209	12.8266		1.48392
63.6688	2.51114	1.43208	1.50069	0.501765	1.93573	0.823763		2.51016	1.43113				3.45	4	7.45513	0.57695	12.9216		1.49896
64.9243	2.51392	1.43602	1.50681	0.504942	2.11987	0.999144		2.51312	1.43536				3.46	4	7.58505	0.582748	13.016		1.51393
66.1813	2.51457	1.43732	1.52488	0.514755	2.26763	1.15483		2.51386	1.43674				3.47	4	7.71641	0.588605	13.1097		1.52881
67.4386	2.51331	1.4371	1.57433	0.542874	2.36797	1.26666		2.51285	1.43663				3.48	4	7.84922	0.594521	13.2026		1.54361
68.6952	2.50721	1.43437	1.6901	0.615825	2.43023	1.33803		2.50778	1.43436				3.49	4	7.98345	0.600496	13.2948		1.5583
69.9488	2.48435	1.42345	1.8909	0.767299	2.46714	1.38094		2.48901	1.42533				3.5	4	8.1191	0.606531	13.3861		1.5729
71.191	2.40839	1.38424	2.12183	0.981661	2.48845	1.40595		2.42648	1.39325				3.51	4	8.25614	0.612626	13.4766		1.58737
72.3952	2.21722	1.26502	2.30198	1.1773	2.50012	1.42015		2.26155	1.29389				3.52	4	8.39455	0.618783	13.5662		1.60173
73.5038	1.92967	1.02322	2.41001	1.30531	2.50342	1.42707		1.98759	1.07605				3.53	4	8.53433	0.625002	13.6549		1.61596
74.4687	1.69226	0.762312	2.46619	1.3748	2.48468	1.42363		1.73398	0.810431				3.54	4	8.67543	0.631284	13.7425		1.63006
75.3148	1.56763	0.603201	2.49299	1.40906	2.37015	1.37789		1.58839	0.630054				3.55	4	8.81786	0.637628	13.8292		1.644
76.0986	1.51605	0.533047	2.50302	1.42428	2.04619	1.17074		1.52453	0.544781				3.56	4	8.96157	0.644036	13.9147		1.6578
76.8566	1.49682	0.506156	2.49559	1.42631	1.7099	0.806932		1.4997	0.510576				3.57	4	9.10655	0.650509	13.9991		1.67143
77.605	1.49031	0.496564	2.44068	1.40415	1.56543	0.596145		1.49078	0.497846				3.58	4	9.25277	0.657047	14.0824		1.68489
78.3502	1.48962	0.493913	2.25471	1.30335	1.52612	0.53287		1.48874	0.493746				3.59	4	9.4002	0.66365	14.1644		1.69818
79.095	1.49523	0.495798	1.92856	1.04125	1.51687	0.517616		1.49255	0.494411				3.6	4	9.54882	0.67032	14.2452		1.71128
79.8426	1.51765	0.506549	1.66791	0.741149	1.51477	0.514133		1.51029	0.502574				3.61	4	9.6986	0.677057	14.3246		1.72418
80.6014	1.58989	0.54454	1.55416	0.582197	1.51432	0.513357		1.5708	0.53341				3.62	4	9.8495	0.683861	14.4028		1.73689
81.3964	1.76851	0.6564	1.52034	0.528037	1.5143	0.513225		1.7322	0.630007				3.63	4	10.0015	0.690734	14.4795		1.74938
82.2806	2.04319	0.883218	1.52146	0.517583	1.51452	0.513325		2.00448	0.844718				3.64	4	10.1545	0.697676	14.5548		1.76165
83.3022	2.28318	1.13955	1.5533	0.532154	1.51518	0.5137		2.26046	1.11115				3.65	4	10.3086	0.704688	14.6286		1.7737
84.4438	2.41804	1.30714	1.64045	0.583802	1.5169	0.514701		2.40887	1.29449				3.66	4	10.4637	0.71177	14.7009		1.78552
85.6529	2.47736	1.38614	1.8128	0.704773	1.52127	0.517265		2.4741	1.38166				3.67	4	10.6197	0.718924	14.7717		1.79709
86.8915	2.50007	1.41796	2.04323	0.904085	1.53216	0.523718		2.49882	1.4164				3.68	4	10.7766	0.726149	14.8408		1.80841
88.1416	2.50547	1.42869	2.24698	1.11526	1.55834	0.539593		2.50519	1.42814				3.69	4	10.9345	0.733447	14.9083		1.81948
89.3943	2.49543	1.42699	2.37885	1.26787	1.6167	0.576753		2.49717	1.42749				3.7	4	11.0931	0.740818	14.9741		1.83027
90.642	2.44972	1.40542	2.44983	1.35497	1.7284	0.654861		2.45856	1.4094				3.71	4	11.2525	0.748264	15.0382		1.8408
91.8669	2.31379	1.32878	2.48296	1.3984	1.89545	0.788946		2.34115	1.34434				3.72	4	11.4127	0.755784	15.1005		1.85105
93.0238	2.05337	1.13676	2.4893	1.41531	2.08026	0.960469		2.10097	1.17448				3.73	4	11.5736	0.763379	15.161		1.861
94.0505	1.77864	0.863371	2.45173	1.40528	2.23621	1.12194		1.82193	0.909346				3.74	4	11.7352	0.771052	15.2197		1.87067
94.9398	1.60942	0.65724	2.29815	1.32788	2.34562	1.24273		1.63392	0.687799				3.75	4	11.8973	0.778801	15.2765		1.88003
95.7445	1.53584	0.557082	1.98795	1.09676	2.41485	1.32169		1.54617	0.571449				3.76	4	12.0601	0.786628	15.3313		1.88908
96.5124	1.51497	0.520617	1.70325	0.786299	2.45638	1.36984		1.51726	0.525602				3.77	4	12.2233	0.794534	15.3843		1.89782
97.2699	1.53337	0.520128	1.56632	0.60075	2.48064	1.3982		1.52922	0.519276				3.78	4	12.387	0.802519	15.4352		1.90624
98.0366	1.61853	0.562958	1.51938	0.531684	2.49461	1.4146		1.60545	0.555306				3.79	4	12.5512	0.810584	15.4841		1.91433
98.8458	1.81981	0.694578	1.50528	0.510291	2.5026	1.424		1.79858	0.677476				3.8	4	12.7157	0.818731	15.531		1.92209
99.7558	2.09758	0.937182	1.5015	0.504188	2.50716	1.42936		2.08001	0.917558				3.81	4	12.8805	0.826959	15.5758		1.9295
0.804541	2.31713	1.18072	1.50138	0.502945	2.50975	1.43242		2.30933	1.16992				3.82	4	13.0456	0.83527	15.6184		1.93657
1.96311	2.43334	1.32763	1.50425	0.504141	2.51123	1.43415		2.43096	1.32413				3.83	4	13.2109	0.843665	15.659		1.9433
3.17978	2.48324	1.39441	1.51361	0.509096	2.51206	1.43514		2.4824	1.39348				3.84	4	13.3764	0.852144	15.6973		1.94966
4.4214	2.50256	1.42113	1.54052	0.523941	2.51242	1.43567		2.50186	1.42066				3.85	4	13.542	0.860708	15.7335		1.95567
5.67268	2.5087	1.43081	1.61061	0.565135	2.51194	1.43573		2.50774	1.43021				3.86	4	13.7076	0.869358	15.7675		1.96131
6.92703	2.50645	1.43231	1.7591	0.664747	2.50716	1.43421		2.50496	1.43136				3.87	4	13.8732	0.878095	15.7992		1.96658
8.18025	2.48885	1.42485	1.9805	0.845946	2.47696	1.4234		2.48626	1.42319				3.88	4	14.0387	0.88692	15.8286		1.97147
9.42468	2.42601	1.39328	2.19799	1.06207	2.33099	1.35971		2.4217	1.39019				3.89	4	14.2042	0.895834	15.8558		1.97599
10.6377	2.25723	1.2922	2.3493	1.23306	1.98115	1.11322		2.25303	1.28775				3.9	4	14.3694	0.904837	15.8807		1.98013
11.7663	1.97756	1.06872	2.43456	1.336	1.67421	0.75757		1.97814	1.0669				3.91	4	14.5345	0.913931	15.9033		1.98389
12.7551	1.72387	0.79994	2.47772	1.38975	1.55544	0.579748		1.72814	0.8032				3.92	4	14.6992	0.923116	15.9235		1.98725
13.617	1.58239	0.622499	2.4985	1.41599	1.52427	0.529241		1.58611	0.626687				3.93	4	14.8636	0.932394	15.9414		1.99023
14.4082	1.52212	0.541132	2.50827	1.42841	1.517	0.517219		1.52403	0.543728				3.94	4	15.0276	0.941765	15.9569		1.99282
15.1693	1.49922	0.509361	2.51281	1.4342	1.51535	0.514479		1.49982	0.510456				3.95	4	15.1912	0.951229	15.97		1.99501
15.9189	1.4909	0.497695	2.51492	1.43689	1.51499	0.513869		1.49079	0.497913				3.96	4	15.3542	0.960789	15.9808		1.9968
16.6643	1.48793	0.493508	2.51589	1.43813	1.51497	0.513764		1.48747	0.493293				3.97	4	15.5167	0.970446	15.9892		1.9982
17.4083	1.48688	0.49202	2.51634	1.43871	1.51513	0.513833		1.48627	0.491608				3.98	4	15.6785	0.980199	15.9952		1.9992
18.1517	1.48654	0.491506	2.51654	1.43897	1.51559	0.514098		1.48585	0.491003				3.99	4	15.8396	0.99005	15.9988		1.9998
18.9196	1.48655	0.49138	2.5166	1.43908	1.51698	0.514904		1.48578	0.490814				4	4	16	1	16		2
19.6628	1.48702	0.491568	2.51641	1.43904	1.5203	0.516855		1.48608	0.490906				4.01	4	16.1596	1.01005	15.9988		1.9998
20.4064	1.48889	0.492451	2.51536	1.43863	1.52861	0.521769		1.48736	0.491494				4.02	4	16.3183	1.0202	15.9952		1.9992
21.1508	1.49567	0.495714	2.51027	1.43653	1.54882	0.533927		1.49216	0.493768				4.03	4	16.4761	1.03045	15.9892		1.9982
21.8986	1.51931	0.507377	2.48683	1.42661	1.5951	0.562884		1.5095	0.502147				4.04	4	16.633	1.04081	15.9808		1.9968
22.6583	1.59411	0.546988	2.39258	1.3824	1.68866	0.626193		1.56758	0.531801				4.05	4	16.7888	1.05127	15.97		1.99501
23.4553	1.7765	0.662169	2.14017	1.22504	1.84068	0.742912		1.72395	0.624705				4.06	4	16.9436	1.06184	15.9569		1.99282
24.3436	2.05193	0.891749	1.81193	0.917946	2.02513	0.907099		1.99319	0.834624				4.07	4	17.0972	1.07251	15.9414		1.99023
25.3696	2.28869	1.14623	1.60959	0.663055	2.19291	1.07597		2.25207	1.1016				4.08	4	17.2497	1.08329	15.9235		1.98725
26.5139	2.42052	1.31046	1.53215	0.551828	2.31634	1.21012		2.4046	1.28907				4.09	4	17.4009	1.09417	15.9033		1.98389
27.7242	2.47849	1.38754	1.5079	0.515453	2.39645	1.3008		2.47241	1.3793				4.1	4	17.5509	1.10517	15.8807		1.98013
28.9634	2.50151	1.41893	1.50079	0.504649	2.44516	1.35705		2.49903	1.41582				4.11	4	17.6995	1.11628	15.8558		1.97599
30.2142	2.51029	1.43101	1.49875	0.501531	2.47379	1.39047		2.50897	1.42963				4.12	4	17.8467	1.1275	15.8286		1.97147
31.4693	2.51359	1.43557	1.49816	0.50064	2.49021	1.40985		2.51263	1.43472				4.13	4	17.9926	1.13883	15.7992		1.96658
32.7261	2.51482	1.43727	1.49801	0.500391	2.49881	1.4207		2.51396	1.43658				4.14	4	18.1369	1.15027	15.7675		1.96131
33.9835	2.51527	1.43791	1.498	0.500338	2.49866	1.42511		2.51444	1.43725				4.15	4	18.2797	1.16183	15.7335		1.95567
35.2411	2.51542	1.43813	1.4981	0.500377	2.4685	1.41658		2.5146	1.43749				4.16	4	18.421	1.17351	15.6973		1.94966
36.4989	2.51541	1.43819	1.49844	0.500554	2.31551	1.34948		2.5146	1.43755				4.17	4	18.5606	1.1853	15.659		1.9433
37.7566	2.51516	1.43809	1.49947	0.501102	1.9635	1.09492		2.5144	1.43748				4.18	4	18.6986	1.19722	15.6184		1.93657
39.0141	2.51413	1.43762	1.50256	0.502753	1.66736	0.746365		2.51356	1.43709				4.19	4	18.835	1.20925	15.5758		1.9295
40.2712	2.51017	1.43577	1.5117	0.507674	1.55522	0.57763		2.51043	1.43561				4.2	4	18.9696	1.2214	15.531		1.92209
41.5263	2.49545	1.42878	1.53785	0.52208	1.52636	0.530289		2.49899	1.43013				4.21	4	19.1024	1.23368	15.4841		1.91433
42.774	2.44425	1.40323	1.60634	0.562166	1.52091	0.519751		2.45931	1.41039				4.22	4	19.2334	1.24608	15.4352		1.90624
43.9961	2.29867	1.31952	1.75293	0.659896	1.52301	0.519302		2.34184	1.34495				4.23	4	19.3626	1.2586	15.3843		1.89782
45.1455	2.03134	1.11773	1.97418	0.83982	1.53181	0.524138		2.10184	1.17527				4.24	4	19.4899	1.27125	15.3313		1.88908
46.1611	1.76152	0.844127	2.19374	1.05708	1.55382	0.537365		1.82241	0.910045				4.25	4	19.6154	1.28403	15.2765		1.88003
47.0419	1.59997	0.645828	2.3474	1.23036	1.60379	0.568858		1.63336	0.687773				4.26	4	19.7389	1.29693	15.2197		1.87067
47.8419	1.5288	0.550564	2.43415	1.33503	1.70275	0.636668		1.54322	0.570034				4.27	4	19.8604	1.30996	15.161		1.861
48.6063	1.50143	0.51269	2.47806	1.38971	1.85901	0.758533		1.50682	0.520427				4.28	4	19.9799	1.32313	15.1005		1.85105
49.357	1.49144	0.498699	2.49919	1.41639	2.04286	0.92454		1.49307	0.501386				4.29	4	20.0975	1.33643	15.0382		1.8408
50.1027	1.48787	0.493669	2.5091	1.429	2.20613	1.09043		1.48801	0.494331				4.3	4	20.2129	1.34986	14.9741		1.83027
50.8467	1.48661	0.491883	2.51369	1.43487	2.32455	1.21977		1.48617	0.491754				4.31	4	20.3264	1.36343	14.9083		1.81948
51.59	1.48621	0.491272	2.51573	1.43755	2.4009	1.30639		1.48553	0.490831				4.32	4	20.4377	1.37713	14.8408		1.80841
52.3331	1.48624	0.491137	2.51625	1.43862	2.44718	1.35991		1.48542	0.490552				4.33	4	20.5469	1.39097	14.7717		1.79709
53.0762	1.48688	0.491387	2.51449	1.43829	2.4743	1.39165		1.48582	0.490661				4.34	4	20.6541	1.40495	14.7009		1.78552
53.8196	1.48936	0.492558	2.50426	1.43422	2.48951	1.40992		1.48762	0.491482				4.35	4	20.759	1.41907	14.6286		1.7737
54.5643	1.49831	0.496884	2.45822	1.41421	2.49537	1.4194		1.49435	0.494676				4.36	4	20.8618	1.43333	14.5548		1.76165
55.3135	1.52919	0.512259	2.29744	1.33049	2.48158	1.4186		1.51843	0.506398				4.37	4	20.9625	1.44773	14.4795		1.74938
56.0781	1.62318	0.563416	1.98114	1.09236	2.38666	1.38197		1.59607	0.547127				4.38	4	21.0609	1.46228	14.4028		1.73689
56.8897	1.83305	0.703513	1.69672	0.779518	2.09415	1.20529		1.78638	0.667366				4.39	4	21.1572	1.47698	14.3246		1.72418
57.8062	2.11252	0.95168	1.56225	0.59632	1.75324	0.855198		2.0688	0.905696				4.4	4	21.2513	1.49182	14.2452		1.71128
58.8624	2.32699	1.19218	1.51668	0.529056	1.60093	0.629313		2.30333	1.16199				4.41	4	21.3432	1.50682	14.1644		1.69818
60.0259	2.43844	1.33384	1.50308	0.508394	1.58529	0.572732		2.429	1.32089				4.42	4	21.4328	1.52196	14.0824		1.68489
61.2452	2.48592	1.39747	1.49938	0.502498	1.64533	0.599624		2.48241	1.39276				4.43	4	21.5202	1.53726	13.9991		1.67143
62.4881	2.50451	1.42291	1.49901	0.501179	1.77358	0.689496		2.50298	1.42112				4.44	4	21.6054	1.55271	13.9147		1.6578
63.7404	2.51154	1.43263	1.501	0.501919	1.95327	0.839468		2.51058	1.43172				4.45	4	21.6884	1.56831	13.8292		1.644
64.9961	2.51405	1.43622	1.50779	0.505466	2.13544	1.01497		2.51326	1.43557				4.46	4	21.7692	1.58407	13.7425		1.63006
66.2532	2.51454	1.43736	1.52769	0.516306	2.27881	1.16708		2.51385	1.43678				4.47	4	21.8477	1.59999	13.6549		1.61596
67.5104	2.51304	1.43699	1.58163	0.547173	2.3751	1.27477		2.51262	1.43654				4.48	4	21.924	1.61607	13.5662		1.60173
68.767	2.50612	1.43386	1.70524	0.626131	2.43452	1.343		2.50687	1.43393				4.49	4	21.9981	1.63232	13.4766		1.58737
70.02	2.48043	1.42153	1.91234	0.785391	2.46964	1.38387		2.4858	1.42376				4.5	4	22.07	1.64872	13.3861		1.5729
71.2602	2.39647	1.37769	2.1414	1.00175	2.48987	1.40764		2.41654	1.38788				4.51	4	22.1397	1.66529	13.2948		1.5583
72.4585	2.19304	1.24769	2.31478	1.19207	2.50081	1.42107		2.23977	1.27907				4.52	4	22.2071	1.68203	13.2026		1.54361
73.555	1.90358	0.997293	2.41696	1.3138	2.50308	1.42734		1.96103	1.05116				4.53	4	22.2724	1.69893	13.1097		1.52881
74.5068	1.67635	0.742832	2.46961	1.37911	2.48011	1.42216		1.71594	0.789166				4.54	4	22.3355	1.71601	13.016		1.51393
75.345	1.56061	0.593807	2.49451	1.41109	2.34944	1.36813		1.57986	0.618881				4.55	4	22.3965	1.73325	12.9216		1.49896
76.1253	1.51336	0.529318	2.50322	1.42503	2.00981	1.13937		1.52111	0.540109				4.56	4	22.4552	1.75067	12.8266		1.48392
76.8819	1.49586	0.50479	2.49337	1.42567	1.68882	0.778301		1.49843	0.508796				4.57	4	22.5119	1.76827	12.731		1.46881
77.6299	1.49005	0.496111	2.4306	1.39953	1.5591	0.586129		1.49037	0.497215				4.58	4	22.5664	1.78604	12.6349		1.45364
78.3749	1.48981	0.493888	2.2285	1.28649	1.5246	0.530363		1.48881	0.493617				4.59	4	22.6187	1.80399	12.5382		1.43842
79.1198	1.49631	0.496278	1.89855	1.01101	1.51653	0.517039		1.49336	0.494743				4.6	4	22.669	1.82212	12.441		1.42316
79.8679	1.52145	0.508442	1.65201	0.720041	1.5147	0.514003		1.51337	0.504067				4.61	4	22.7172	1.84043	12.3434		1.40785
80.6287	1.60107	0.550786	1.54875	0.574065	1.51431	0.51333		1.58046	0.538603				4.62	4	22.7634	1.85893	12.2454		1.39252
81.4292	1.7912	0.672531	1.5193	0.525807	1.51431	0.513226		1.75367	0.644496				4.63	4	22.8075	1.87761	12.1471		1.37716
82.3248	2.06882	0.907986	1.52292	0.517889	1.51456	0.513346		2.03113	0.869476				4.64	4	22.8495	1.89648	12.0484		1.36178
83.3592	2.29994	1.15948	1.55847	0.534972	1.51528	0.513758		2.2788	1.13267				4.65	4	22.8896	1.91554	11.9494		1.34639
84.5092	2.42594	1.31746	1.65254	0.591513	1.51716	0.514851		2.41759	1.3059				4.66	4	22.9277	1.93479	11.8502		1.33099
85.7222	2.48054	1.39049	1.83273	0.720308	1.52192	0.517645		2.47757	1.38644				4.67	4	22.9638	1.95424	11.7508		1.3156
86.9624	2.50114	1.41959	2.06435	0.924491	1.53375	0.524667		2.5	1.41816				4.68	4	22.998	1.97388	11.6512		1.30021
88.213	2.5053	1.42903	2.26224	1.13231	1.56206	0.541886		2.50513	1.42856				4.69	4	23.0302	1.99372	11.5514		1.28484
89.4657	2.49327	1.42611	2.38756	1.27836	1.62451	0.581916		2.49536	1.42677				4.7	4	23.0606	2.01375	11.4516		1.26948
90.7123	2.44206	1.40152	2.45418	1.36046	1.7418	0.66486		2.45206	1.40611				4.71	4	23.0891	2.03399	11.3516		1.25415
91.9333	2.29459	1.3167	2.48465	1.40091	1.9126	0.803869		2.32416	1.33398				4.72	4	23.1158	2.05443	11.2517		1.23885
93.0806	2.02603	1.11291	2.4883	1.41573	2.09641	0.976528		2.07445	1.15251				4.73	4	23.1406	2.07508	11.1517		1.22358
94.0936	1.75803	0.83981	2.44399	1.40209	2.24828	1.135		1.79977	0.88504				4.74	4	23.1637	2.09594	11.0517		1.20835
94.9726	1.59941	0.644101	2.27504	1.31413	2.35352	1.25164		1.62229	0.672933				4.75	4	23.185	2.117	10.9518		1.19317
95.7723	1.53219	0.551716	1.9569	1.06771	2.41966	1.32725		1.54158	0.564956				4.76	4	23.2045	2.13828	10.852		1.17804
96.5384	1.51492	0.519231	1.6847	0.762549	2.45922	1.37315		1.51663	0.5236				4.77	4	23.2224	2.15977	10.7523		1.16296
97.2959	1.53765	0.521833	1.55941	0.590763	2.48228	1.40012		1.53282	0.520461				4.78	4	23.2385	2.18147	10.6527		1.14795
98.0647	1.63169	0.570445	1.51724	0.528465	2.49555	1.41571		1.61767	0.561996				4.79	4	23.253	2.2034	10.5533		1.133
98.8806	1.84407	0.712897	1.50467	0.509346	2.50314	1.42463		1.82259	0.695038				4.8	4	23.2659	2.22554	10.454		1.11811
99.8026	2.12193	0.961944	1.50138	0.503942	2.50746	1.42972		2.10525	0.942821				4.81	4	23.2772	2.24791	10.355		1.1033
0.863577	2.33182	1.19862	1.5015	0.502957	2.50993	1.43262		2.32476	1.18871				4.82	4	23.2869	2.2705	10.2563		1.08856
2.02949	2.44002	1.33644	1.50475	0.504392	2.51133	1.43427		2.4379	1.33333				4.83	4	23.295	2.29332	10.1578		1.0739
3.2495	2.48591	1.39806	1.5151	0.509899	2.51211	1.4352		2.48512	1.39722				4.84	4	23.3017	2.31637	10.0596		1.05933
4.49245	2.50353	1.42252	1.54464	0.526262	2.51243	1.4357		2.50281	1.42205				4.85	4	23.3068	2.33965	9.96169		1.04485
5.74422	2.50885	1.43124	1.62057	0.571286	2.51179	1.43569		2.50786	1.43061				4.86	4	23.3105	2.36316	9.86414		1.03045
6.99865	2.5057	1.43209	1.77722	0.678089	2.50608	1.43384		2.50414	1.4311				4.87	4	23.3128	2.38691	9.76694		1.01615
8.2515	2.48569	1.42336	2.00212	0.86576	2.47059	1.42102		2.48296	1.42161				4.88	4	23.3137	2.4109	9.67012		1.00194
9.49434	2.41591	1.38788	2.21509	1.08059	2.30634	1.34696		2.41146	1.38463				4.89	4	23.3132	2.43513	9.5737		0.987838
10.7023	2.23488	1.27701	2.3596	1.24525	1.94559	1.07929		2.23095	1.27256				4.9	4	23.3114	2.4596	9.4777		0.973835
11.8197	1.95068	1.04328	2.43994	1.34264	1.65643	0.732419		1.95177	1.04195				4.91	4	23.3082	2.48432	9.38213		0.959937
12.7951	1.70612	0.778748	2.48034	1.39305	1.55039	0.571671		1.71049	0.782295				4.92	4	23.3038	2.50929	9.28701		0.946146
13.6481	1.57426	0.611713	2.49974	1.41756	1.52307	0.527261		1.57782	0.615801				4.93	4	23.2981	2.53451	9.19236		0.932465
14.4353	1.51894	0.536751	2.50885	1.42914	1.51672	0.516764		1.5207	0.539186				4.94	4	23.2912	2.55998	9.09819		0.918896
15.1947	1.49806	0.507729	2.51308	1.43454	1.51529	0.514376		1.49856	0.508718				4.95	4	23.2831	2.58571	9.00453		0.905442
15.9438	1.49049	0.497106	2.51504	1.43705	1.51498	0.513847		1.49032	0.497269				4.96	4	23.2738	2.6117	8.91139		0.892104
16.689	1.48778	0.493298	2.51595	1.43821	1.51498	0.513764		1.4873	0.493057				4.97	4	23.2634	2.63794	8.81877		0.878884
17.4329	1.48683	0.491946	2.51637	1.43874	1.51516	0.513848		1.48621	0.491522				4.98	4	23.2519	2.66446	8.72669		0.865783
18.1763	1.48653	0.491483	2.51655	1.43898	1.51566	0.514138		1.48583	0.490974				4.99	4	23.2393	2.69123	8.63518		0.852805
18.9441	1.48657	0.491383	2.51659	1.43908	1.51717	0.515018		1.48579	0.490812				5	4	23.2256	2.71828	8.54423		0.839949
19.6874	1.48711	0.491608	2.51637	1.43903	1.52079	0.517144		1.48614	0.490931				5.01	4	23.2109	2.7456	8.45386		0.827217
20.431	1.48922	0.492607	2.51515	1.43854	1.52983	0.522492		1.48759	0.491601				5.02	4	23.1952	2.77319	8.36408		0.814611
21.1756	1.49683	0.49628	2.50928	1.43612	1.55171	0.535694		1.493	0.494168				5.03	4	23.1786	2.80107	8.27491		0.802132
21.924	1.52327	0.509371	2.48241	1.42469	1.60143	0.566966		1.51247	0.503601				5.04	4	23.1609	2.82922	8.18634		0.78978
22.6856	1.60563	0.553464	2.37685	1.37431	1.70033	0.634545		1.57687	0.536779				5.05	4	23.1424	2.85765	8.0984		0.777558
23.4885	1.79946	0.678662	2.10946	1.20154	1.8571	0.756542		1.74494	0.63872				5.06	4	23.123	2.88637	8.01109		0.765465
24.3882	2.07738	0.916549	1.78644	0.888674	2.04202	0.923303		2.01989	0.859144				5.07	4	23.1027	2.91538	7.92441		0.753502
25.4269	2.30512	1.16584	1.59847	0.647543	2.20632	1.09018		2.27081	1.12345				5.08	4	23.0815	2.94468	7.83838		0.74167
26.5794	2.42822	1.32054	1.52851	0.546419	2.3254	1.22025		2.41362	1.30084				5.09	4	23.0596	2.97427	7.753		0.72997
27.7935	2.48163	1.39179	1.50682	0.513815	2.40208	1.30725		2.47606	1.38427				5.1	4	23.0368	3.00417	7.66828		0.718403
29.0344	2.50272	1.42059	1.50048	0.504173	2.4485	1.36094		2.50041	1.41773				5.11	4	23.0133	3.03436	7.58423		0.706967
30.2857	2.51075	1.43164	1.49866	0.501395	2.47573	1.39275		2.50948	1.43034				5.12	4	22.989	3.06485	7.50085		0.695665
31.5411	2.51376	1.43581	1.49814	0.500601	2.49129	1.41115		2.51281	1.43498				5.13	4	22.964	3.09566	7.41814		0.684496
32.798	2.51488	1.43736	1.498	0.500381	2.49925	1.42138		2.51402	1.43667				5.14	4	22.9383	3.12677	7.33611		0.673459
34.0554	2.51529	1.43794	1.498	0.500338	2.49781	1.42511		2.51446	1.43729				5.15	4	22.912	3.15819	7.25477		0.662557
35.3131	2.51543	1.43814	1.49812	0.500386	2.46179	1.41418		2.5146	1.4375				5.16	4	22.8849	3.18993	7.17411		0.651787
36.5708	2.5154	1.43819	1.49849	0.500583	2.29006	1.33598		2.51459	1.43755				5.17	4	22.8573	3.22199	7.09415		0.641151
37.8285	2.51512	1.43807	1.49964	0.50119	1.92864	1.06084		2.51436	1.43746				5.18	4	22.8291	3.25437	7.01489		0.630648
39.086	2.51394	1.43753	1.50305	0.503017	1.65048	0.722317		2.51341	1.43702				5.19	4	22.8002	3.28708	6.93632		0.620277
40.343	2.50947	1.43544	1.51314	0.508455	1.55049	0.570025		2.50988	1.43535				5.2	4	22.7709	3.32012	6.85845		0.61004
41.5977	2.49289	1.42755	1.54186	0.524332	1.5253	0.528465		2.49702	1.42917				5.21	4	22.7409	3.35348	6.78128		0.599935
42.8442	2.43587	1.39887	1.61612	0.568168	1.52087	0.519445		2.45277	1.40702				5.22	4	22.7105	3.38719	6.70482		0.589962
44.0621	2.27849	1.30653	1.77093	0.673052	1.5235	0.519524		2.32488	1.33459				5.23	4	22.6795	3.42123	6.62906		0.58012
45.2014	2.00398	1.09327	1.9959	0.859625	1.53313	0.524914		2.07531	1.15332				5.24	4	22.6481	3.45561	6.554		0.57041
46.2034	1.74169	0.821161	2.21107	1.07579	1.55697	0.539295		1.80018	0.885692				5.25	4	22.6162	3.49034	6.47966		0.56083
47.0742	1.59044	0.633351	2.35786	1.24274	1.61057	0.573274		1.62158	0.672813				5.26	4	22.5839	3.52542	6.40601		0.55138
47.8694	1.52501	0.545363	2.43962	1.34178	1.71494	0.64552		1.53826	0.563342				5.27	4	22.5512	3.56085	6.33308		0.542059
48.6319	1.50003	0.510735	2.48073	1.39307	1.87561	0.772539		1.50492	0.5178				5.28	4	22.518	3.59664	6.26085		0.532867
49.3819	1.49094	0.497992	2.50045	1.41799	2.05945	0.940651		1.49237	0.500405				5.29	4	22.4845	3.63279	6.18932		0.523803
50.1274	1.48769	0.493417	2.50969	1.42975	2.21906	1.10422		1.48775	0.493971				5.3	4	22.4506	3.6693	6.1185		0.514866
50.8713	1.48655	0.491795	2.51396	1.43521	2.33321	1.22949		1.48608	0.491624				5.31	4	22.4163	3.70617	6.04838		0.506056
51.6145	1.4862	0.491244	2.51583	1.4377	2.40625	1.31255		1.4855	0.490786				5.32	4	22.3818	3.74342	5.97896		0.497371
52.3576	1.48627	0.491142	2.51621	1.43865	2.45035	1.36361		1.48543	0.490546				5.33	4	22.3469	3.78104	5.91024		0.488811
53.1008	1.48699	0.491441	2.51408	1.43814	2.47613	1.3938		1.4859	0.490695				5.34	4	22.3117	3.81904	5.84221		0.480375
53.8443	1.48979	0.492765	2.50226	1.43339	2.49046	1.41112		1.48794	0.491632				5.35	4	22.2762	3.85743	5.77489		0.472062
54.5892	1.49985	0.497633	2.44985	1.41038	2.49529	1.41987		1.49552	0.495237				5.36	4	22.2405	3.89619	5.70825		0.46387
55.3391	1.53431	0.514872	2.27362	1.31613	2.47792	1.41752		1.5225	0.508423				5.37	4	22.2045	3.93535	5.64231		0.4558
56.1062	1.63719	0.571626	1.94985	1.06278	2.369	1.37397		1.60809	0.553845				5.38	4	22.1682	3.9749	5.57705		0.44785
56.9248	1.85787	0.722613	1.67841	0.755906	2.05914	1.1772		1.81022	0.684613				5.39	4	22.1318	4.01485	5.51248		0.440018
57.8538	2.13657	0.976489	1.55552	0.586557	1.73065	0.825323		2.09443	0.931102				5.4	4	22.0951	4.0552	5.4486		0.432305
58.9221	2.34115	1.20957	1.51462	0.525941	1.59527	0.618674		2.31922	1.18127				5.41	4	22.0583	4.09596	5.38539		0.424708
60.0926	2.4448	1.34225	1.50249	0.507483	1.58798	0.57245		2.43619	1.33041				5.42	4	22.0213	4.13712	5.32285		0.417228
61.315	2.48846	1.40093	1.49924	0.502256	1.65432	0.605243		2.48524	1.39665				5.43	4	21.9841	4.1787	5.26099		0.409861
62.5593	2.50549	1.42425	1.49909	0.50117	1.78857	0.701046		2.50404	1.42259				5.44	4	21.9467	4.2207	5.19979		0.402609
63.812	2.5119	1.43313	1.50136	0.502095	1.97082	0.855403		2.51097	1.43226				5.45	4	21.9093	4.26311	5.13926		0.395469
65.068	2.51416	1.4364	1.50887	0.506047	2.15065	1.03058		2.51338	1.43575				5.46	4	21.8716	4.30596	5.07939		0.38844
66.325	2.51451	1.43739	1.53078	0.518015	2.28958	1.17892		2.51382	1.43682				5.47	4	21.8339	4.34924	5.02017		0.381521
67.5823	2.51273	1.43686	1.58952	0.551871	2.38193	1.28255		2.51236	1.43644				5.48	4	21.7961	4.39295	4.96161		0.374711
68.8387	2.50488	1.43328	1.72117	0.637161	2.43861	1.34774		2.50586	1.43345				5.49	4	21.7582	4.4371	4.90369		0.368009
70.0911	2.47605	1.41938	1.93397	0.80403	2.47202	1.38665		2.48221	1.42199				5.5	4	21.7202	4.48169	4.84642		0.361413
71.3291	2.38347	1.37041	2.16043	1.02157	2.49121	1.40923		2.40566	1.38191				5.51	4	21.6821	4.52673	4.78979		0.354923
72.5209	2.168	1.22918	2.32695	1.20622	2.50144	1.42193		2.21698	1.26311				5.52	4	21.6439	4.57223	4.73379		0.348537
73.6049	1.87814	0.971354	2.42349	1.3218	2.50256	1.42752		1.93483	1.02595				5.53	4	21.6058	4.61818	4.67842		0.342254
74.5439	1.66145	0.724364	2.47281	1.38314	2.4747	1.42036		1.69891	0.768807				5.54	4	21.5675	4.66459	4.62367		0.336073
75.3746	1.55416	0.585131	2.49591	1.41298	2.32656	1.35684		1.57198	0.608501				5.55	4	21.5293	4.71147	4.56955		0.329992
76.1517	1.5109	0.52591	2.50329	1.42567	1.9737	1.10642		1.51798	0.535821				5.56	4	21.491	4.75882	4.51603		0.324011
76.9072	1.49499	0.503548	2.49076	1.42483	1.6696	0.75157		1.49727	0.507173				5.57	4	21.4527	4.80665	4.46313		0.318128
77.6547	1.48982	0.495707	2.41929	1.39423	1.55352	0.577247		1.49001	0.496646				5.58	4	21.4144	4.85496	4.41084		0.312341
78.3996	1.49005	0.493897	2.20095	1.26804	1.52327	0.52817		1.48892	0.493525				5.59	4	21.3761	4.90375	4.35914		0.30665
79.1446	1.49753	0.496832	1.86945	0.980643	1.51622	0.516536		1.4943	0.495136				5.6	4	21.3379	4.95303	4.30804		0.301054
79.8934	1.52568	0.510567	1.63742	0.70036	1.51463	0.51389		1.51682	0.505752				5.61	4	21.2996	5.00281	4.25753		0.295551
80.6562	1.61325	0.557696	1.54392	0.56674	1.5143	0.513307		1.59105	0.544379				5.62	4	21.2614	5.05309	4.20761		0.29014
81.4628	1.81474	0.689755	1.51851	0.523888	1.51432	0.513229		1.77617	0.660109				5.63	4	21.2232	5.10387	4.15826		0.28482
82.3702	2.09397	0.932895	1.52462	0.518388	1.5146	0.513368		2.05744	0.894609				5.64	4	21.1851	5.15517	4.10949		0.279589
83.4172	2.31574	1.1785	1.56412	0.538107	1.51539	0.513822		2.29612	1.1533				5.65	4	21.147	5.20698	4.06128		0.274447
84.5751	2.43324	1.32706	1.66542	0.599853	1.51744	0.515015		2.42564	1.31651				5.66	4	21.109	5.25931	4.01364		0.269392
85.7917	2.48345	1.39449	1.85315	0.736558	1.52262	0.518059		2.48074	1.39081				5.67	4	21.071	5.31217	3.96656		0.264423
87.0334	2.50209	1.42106	2.08513	0.944916	1.53547	0.525698		2.50104	1.41976				5.68	4	21.0332	5.36556	3.92004		0.259539
88.2845	2.50501	1.42928	2.27685	1.14879	1.56606	0.544367		2.50495	1.42888				5.69	4	20.9954	5.41948	3.87406		0.254738
89.537	2.49082	1.42507	2.39577	1.2883	1.6328	0.587447		2.49329	1.42592				5.7	4	20.9577	5.47395	3.82862		0.25002
90.7824	2.43358	1.39714	2.45822	1.36559	1.75571	0.675368		2.44484	1.40241				5.71	4	20.92	5.52896	3.78372		0.245383
91.9992	2.27421	1.30354	2.48613	1.40321	1.92987	0.819103		2.30602	1.32264				5.72	4	20.8825	5.58453	3.73935		0.240826
93.1363	1.99872	1.08835	2.48693	1.41593	2.11226	0.992445		2.04771	1.12968				5.73	4	20.8451	5.64065	3.69551		0.236348
94.1356	1.73845	0.817046	2.43519	1.39833	2.25995	1.14768		1.77856	0.861319				5.74	4	20.8078	5.69734	3.65219		0.231948
95.0048	1.59017	0.631875	2.2504	1.29889	2.36108	1.2602		1.61149	0.659008				5.75	4	20.7706	5.7546	3.60938		0.227624
95.7999	1.52894	0.546838	1.92638	1.03804	2.42425	1.33255		1.53745	0.559012				5.76	4	20.7335	5.81244	3.56709		0.223376
96.5644	1.51518	0.518117	1.66752	0.740172	2.46191	1.3763		1.51632	0.521898				5.77	4	20.6965	5.87085	3.5253		0.219203
97.322	1.54251	0.523896	1.55318	0.581703	2.48384	1.40195		1.53698	0.521991				5.78	4	20.6597	5.92986	3.48401		0.215102
98.0933	1.64594	0.578735	1.51533	0.525583	2.49644	1.41676		1.63097	0.569456				5.79	4	20.623	5.98945	3.44321		0.211074
98.9162	1.86897	0.732263	1.50413	0.508504	2.50365	1.42523		1.84736	0.713721				5.8	4	20.5864	6.04965	3.40291		0.207117
99.8507	2.1456	0.986551	1.50128	0.503729	2.50775	1.43006		2.12984	0.968035				5.81	4	20.5499	6.11045	3.36308		0.20323
0.923509	2.3456	1.2156	1.50165	0.502988	2.51009	1.43282		2.33922	1.20653				5.82	4	20.5137	6.17186	3.32374		0.199411
2.09631	2.44618	1.3446	1.5053	0.504674	2.51142	1.43438		2.44429	1.34185				5.83	4	20.4775	6.23389	3.28487		0.195661
3.3194	2.48836	1.4014	1.51673	0.510786	2.51216	1.43527		2.4876	1.40065				5.84	4	20.4415	6.29654	3.24647		0.191977
4.56358	2.5044	1.42378	1.54914	0.528813	2.51243	1.43572		2.50367	1.42331				5.85	4	20.4057	6.35982	3.20853		0.188359
5.81578	2.50894	1.4316	1.63125	0.577964	2.5116	1.43564		2.50791	1.43095				5.86	4	20.37	6.42374	3.17105		0.184806
7.07025	2.50483	1.4318	1.79599	0.692184	2.5048	1.4334		2.50319	1.43076				5.87	4	20.3345	6.4883	3.13403		0.181316
8.32266	2.48215	1.42168	2.0236	0.885826	2.46319	1.4182		2.47927	1.41981				5.88	4	20.2991	6.5535	3.09745		0.17789
9.56374	2.40482	1.38187	2.23155	1.09862	2.27958	1.3324		2.40025	1.37845				5.89	4	20.264	6.61937	3.06131		0.174524
10.7661	2.21151	1.26064	2.36934	1.25685	1.9109	1.04445		2.20789	1.25624				5.9	4	20.2289	6.68589	3.02561		0.17122
11.8719	1.92423	1.01754	2.44498	1.34888	1.64035	0.709238		1.9258	1.01673				5.91	4	20.1941	6.75309	2.99035		0.167975
12.834	1.68942	0.758517	2.48279	1.39614	1.54595	0.564535		1.69384	0.762305				5.92	4	20.1594	6.82096	2.95551		0.164789
13.6787	1.56676	0.601721	2.5009	1.41903	1.52202	0.52553		1.57015	0.605693				5.93	4	20.1249	6.88951	2.9211		0.161661
14.4621	1.51604	0.532741	2.50939	1.42983	1.51648	0.516368		1.51765	0.535018				5.94	4	20.0906	6.95875	2.8871		0.158589
15.2201	1.497	0.506242	2.51333	1.43486	1.51523	0.514287		1.49742	0.507131				5.95	4	20.0565	7.02869	2.85351		0.155573
15.9686	1.4901	0.496571	2.51516	1.4372	1.51497	0.513829		1.4899	0.496682				5.96	4	20.0225	7.09933	2.82034		0.152613
16.7137	1.48765	0.493107	2.516	1.43827	1.51499	0.513766		1.48715	0.492843				5.97	4	19.9887	7.17068	2.78757		0.149706
17.4575	1.48678	0.491879	2.51639	1.43877	1.51519	0.513864		1.48615	0.491445				5.98	4	19.9552	7.24274	2.75519		0.146853
18.2009	1.48652	0.491462	2.51656	1.439	1.51574	0.514183		1.48582	0.490947				5.99	4	19.9218	7.31553	2.72321		0.144051
18.9687	1.48659	0.491389	2.51659	1.43908	1.51738	0.515143		1.4858	0.490811				6	4	19.8886	7.38906	2.69162		0.141302
19.712	1.48721	0.491654	2.51632	1.43901	1.52133	0.517459		1.4862	0.49096				6.01	4	19.8556	7.46332	2.66042		0.138602
20.4556	1.48959	0.492782	2.51491	1.43844	1.53115	0.523279		1.48784	0.491722				6.02	4	19.8227	7.53832	2.62959		0.135953
21.2004	1.49814	0.496916	2.50813	1.43565	1.55484	0.537608		1.49394	0.494618				6.03	4	19.7901	7.61409	2.59914		0.133352
21.9495	1.52768	0.511604	2.47737	1.42249	1.60819	0.571355		1.51579	0.505235				6.04	4	19.7577	7.69061	2.56907		0.130799
22.7133	1.61815	0.560621	2.35957	1.36518	1.71253	0.643384		1.58707	0.542316				6.05	4	19.7255	7.7679	2.53935		0.128294
23.5224	1.82325	0.696244	2.07817	1.17654	1.87377	0.770586		1.76698	0.653847				6.06	4	19.6934	7.84597	2.51		0.125835
24.434	2.10231	0.941441	1.76233	0.860235	2.0587	0.939499		2.04632	0.884098				6.07	4	19.6616	7.92482	2.48101		0.123421
25.4852	2.32059	1.18453	1.58836	0.633306	2.21933	1.10405		2.28855	1.14444				6.08	4	19.63	8.00447	2.45237		0.121052
26.6455	2.43535	1.32991	1.52525	0.541556	2.3341	1.23001		2.42196	1.31179				6.09	4	19.5985	8.08492	2.42408		0.118728
27.8631	2.48451	1.3957	1.50586	0.512353	2.40745	1.31343		2.47941	1.38884				6.1	4	19.5673	8.16617	2.39614		0.116446
29.1054	2.50383	1.42211	1.5002	0.50375	2.45168	1.36464		2.50167	1.41948				6.11	4	19.5363	8.24824	2.36854		0.114207
30.3573	2.51116	1.43222	1.49858	0.501273	2.47757	1.39491		2.50995	1.43098				6.12	4	19.5054	8.33114	2.34127		0.11201
31.6129	2.51391	1.43602	1.49812	0.500567	2.49232	1.41238		2.51298	1.43521				6.13	4	19.4748	8.41487	2.31433		0.109854
32.8698	2.51494	1.43744	1.498	0.500372	2.49962	1.42201		2.51409	1.43676				6.14	4	19.4444	8.49944	2.28773		0.107738
34.1273	2.51531	1.43797	1.49801	0.500338	2.49672	1.42501		2.51448	1.43732				6.15	4	19.4142	8.58486	2.26144		0.105662
35.385	2.51543	1.43815	1.49814	0.500396	2.45397	1.4113		2.51461	1.43751				6.16	4	19.3842	8.67114	2.23548		0.103624
36.6427	2.51539	1.43818	1.49855	0.500615	2.26254	1.32062		2.51458	1.43755				6.17	4	19.3544	8.75828	2.20983		0.101625
37.9004	2.51506	1.43805	1.49982	0.501288	1.89479	1.02603		2.51431	1.43744				6.18	4	19.3247	8.84631	2.1845		0.0996637
39.1579	2.51373	1.43743	1.5036	0.503308	1.63526	0.700209		2.51324	1.43694				6.19	4	19.2954	8.93521	2.15947		0.0977391
40.4148	2.50868	1.43507	1.51473	0.509318	1.54633	0.56331		2.50926	1.43505				6.2	4	19.2662	9.02501	2.13475		0.0958507
41.6691	2.49003	1.42616	1.54624	0.526807	1.5244	0.526881		2.4948	1.4281				6.21	4	19.2372	9.11572	2.11033		0.0939979
42.9141	2.42664	1.394	1.62661	0.57469	1.52087	0.519206		2.44553	1.40326				6.22	4	19.2084	9.20733	2.08621		0.09218
44.1274	2.25717	1.29243	1.78958	0.686968	1.52404	0.519787		2.30675	1.32326				6.23	4	19.1798	9.29987	2.06238		0.0903964
45.256	1.97676	1.06822	2.01752	0.879707	1.53457	0.525762		2.04855	1.13049				6.24	4	19.1514	9.39333	2.03883		0.0886466
46.2444	1.72291	0.799051	2.22777	1.09402	1.56037	0.541385		1.77889	0.861919				6.25	4	19.1233	9.48774	2.01558		0.0869298
47.1059	1.58164	0.621751	2.36777	1.25452	1.61779	0.578016		1.61064	0.65879				6.26	4	19.0953	9.58309	1.99261		0.0852456
47.8967	1.52155	0.540597	2.44474	1.34812	1.72764	0.654864		1.53371	0.557179				6.27	4	19.0676	9.6794	1.96991		0.0835933
48.6575	1.49876	0.508954	2.48322	1.3962	1.89242	0.786927		1.50318	0.515397				6.28	4	19.04	9.77668	1.94749		0.0819723
49.4068	1.49048	0.497348	2.50162	1.41948	2.0758	0.95671		1.49172	0.499509				6.29	4	19.0127	9.87494	1.92534		0.0803821
50.1521	1.48753	0.493188	2.51024	1.43044	2.23159	1.11766		1.48752	0.493643				6.3	4	18.9855	9.97418	1.90347		0.0788221
50.8958	1.4865	0.491715	2.51421	1.43554	2.34152	1.23883		1.48599	0.491505				6.31	4	18.9586	10.0744	1.88185		0.0772918
51.6391	1.48619	0.49122	2.51593	1.43784	2.41136	1.31842		1.48548	0.490746				6.32	4	18.9318	10.1757	1.8605		0.0757906
52.3822	1.4863	0.491149	2.51616	1.43868	2.45337	1.36713		1.48544	0.490542				6.33	4	18.9053	10.2779	1.83941		0.074318
53.1253	1.48712	0.491502	2.5136	1.43797	2.47786	1.39585		1.486	0.490736				6.34	4	18.879	10.3812	1.81857		0.0728734
53.8689	1.49028	0.492999	2.49996	1.43243	2.49133	1.41226		1.4883	0.491802				6.35	4	18.8528	10.4856	1.79798		0.0714565
54.614	1.50157	0.498475	2.44042	1.40601	2.49505	1.42025		1.49684	0.495869				6.36	4	18.8269	10.591	1.77764		0.0700665
55.3648	1.53999	0.517795	2.24829	1.30027	2.47357	1.41616		1.52704	0.510696				6.37	4	18.8012	10.6974	1.75755		0.0687032
56.1348	1.65229	0.58065	1.91917	1.03263	2.34932	1.36468		1.62117	0.561281				6.38	4	18.7756	10.8049	1.7377		0.0673659
56.961	1.88326	0.742731	1.66147	0.733702	2.02395	1.14729		1.83487	0.702989				6.39	4	18.7503	10.9135	1.71808		0.0660542
57.9026	2.15988	1.00106	1.54946	0.577709	1.70998	0.797131		2.11945	0.956518				6.4	4	18.7252	11.0232	1.69871		0.0647675
58.9825	2.35442	1.22603	1.51277	0.523153	1.59065	0.609405		2.33414	1.19958				6.41	4	18.7002	11.134	1.67957		0.0635056
60.1597	2.45067	1.35005	1.50197	0.506673	1.59126	0.572785		2.44281	1.33923				6.42	4	18.6755	11.2459	1.66066		0.0622678
61.3851	2.4908	1.40411	1.49914	0.502045	1.6639	0.611391		2.48784	1.40021				6.43	4	18.651	11.3589	1.64197		0.0610538
62.6305	2.50637	1.42548	1.49918	0.501175	1.80401	0.713128		2.505	1.42394				6.44	4	18.6266	11.473	1.62351		0.0598631
63.8837	2.51222	1.43359	1.50175	0.502293	1.98833	0.871525		2.51132	1.43276				6.45	4	18.6025	11.5883	1.60527		0.0586953
65.1398	2.51426	1.43656	1.51007	0.50669	2.16549	1.04592		2.51349	1.43592				6.46	4	18.5785	11.7048	1.58725		0.0575499
66.3969	2.51446	1.4374	1.53416	0.519898	2.29994	1.19037		2.51379	1.43684				6.47	4	18.5547	11.8224	1.56945		0.0564265
67.6541	2.51237	1.43671	1.59805	0.556998	2.38845	1.28999		2.51206	1.43631				6.48	4	18.5312	11.9413	1.55186		0.0553247
68.9103	2.50349	1.43263	1.73786	0.648932	2.4425	1.35225		2.50471	1.43291				6.49	4	18.5078	12.0613	1.53448		0.0542442
70.1621	2.47115	1.41695	1.95573	0.823154	2.47428	1.38929		2.47821	1.42				6.5	4	18.4846	12.1825	1.51731		0.0531845
71.3976	2.36934	1.36235	2.17889	1.04107	2.49248	1.41075		2.39378	1.37529				6.51	4	18.4616	12.3049	1.50034		0.0521452
72.5823	2.14222	1.20952	2.33851	1.21974	2.502	1.42274		2.19326	1.24602				6.52	4	18.4388	12.4286	1.48358		0.0511259
73.6534	1.85344	0.945557	2.42962	1.32934	2.50184	1.42762		1.90912	1.00055				6.53	4	18.4162	12.5535	1.46701		0.0501263
74.5801	1.64753	0.706916	2.47579	1.38692	2.46835	1.41816		1.68288	0.74939				6.54	4	18.3937	12.6797	1.45065		0.049146
75.4039	1.54824	0.577129	2.49718	1.41472	2.30152	1.34387		1.56472	0.598874				6.55	4	18.3715	12.8071	1.43447		0.0481846
76.178	1.50867	0.522797	2.5032	1.4262	1.93822	1.07224		1.51511	0.53189				6.56	4	18.3494	12.9358	1.4185		0.0472419
76.9324	1.4942	0.50242	2.4877	1.42378	1.65217	0.726801		1.49622	0.505692				6.57	4	18.3275	13.0658	1.40271		0.0463173
77.6795	1.48964	0.495351	2.40667	1.38815	1.54861	0.569388		1.4897	0.496135				6.58	4	18.3058	13.1971	1.38711		0.0454106
78.4243	1.49034	0.493942	2.17221	1.24795	1.5221	0.526254		1.48908	0.493469				6.59	4	18.2843	13.3298	1.37169		0.0445215
79.1694	1.4989	0.497466	1.84142	0.950403	1.51596	0.516097		1.49536	0.495596				6.6	4	18.263	13.4637	1.35646		0.0436496
79.9189	1.5304	0.512951	1.62405	0.682093	1.51457	0.513792		1.52069	0.507651				6.61	4	18.2418	13.5991	1.3414		0.0427946
80.6841	1.62645	0.565323	1.53963	0.560157	1.51429	0.513288		1.60262	0.550792				6.62	4	18.2208	13.7357	1.32653		0.0419561
81.4973	1.83906	0.70806	1.51796	0.522256	1.51433	0.513233		1.79962	0.67686				6.63	4	18.2	13.8738	1.31183		0.0411339
82.4169	2.11853	0.957802	1.5266	0.519082	1.51465	0.513394		2.08331	0.919969				6.64	4	18.1794	14.0132	1.29731		0.0403277
83.4761	2.33059	1.19659	1.57029	0.541583	1.51551	0.513891		2.31244	1.173				6.65	4	18.159	14.154	1.28295		0.0395371
84.6414	2.43998	1.33596	1.67909	0.608851	1.51774	0.515193		2.43307	1.32635				6.66	4	18.1387	14.2963	1.26877		0.0387618
85.8614	2.48611	1.39815	1.87399	0.75349	1.52338	0.51851		2.48364	1.39482				6.67	4	18.1186	14.44	1.25475		0.0380016
87.1045	2.50291	1.42239	2.10551	0.96528	1.53734	0.526818		2.50195	1.4212				6.68	4	18.0987	14.5851	1.2409		0.0372562
88.3559	2.50459	1.42944	2.2908	1.16466	1.57037	0.54705		2.50465	1.42911				6.69	4	18.0789	14.7317	1.22721		0.0365252
89.6082	2.48802	1.42385	2.4035	1.29769	1.6416	0.593365		2.49094	1.4249				6.7	4	18.0593	14.8797	1.21369		0.0358085
90.8522	2.42422	1.39223	2.46198	1.37039	1.77008	0.686384		2.43687	1.39827				6.71	4	18.0399	15.0293	1.20032		0.0351056
92.0643	2.25269	1.28924	2.48741	1.40532	1.9472	0.83461		2.28672	1.31028				6.72	4	18.0207	15.1803	1.18711		0.0344165
93.1907	1.97159	1.06323	2.48517	1.41591	2.12778	1.00818		2.02087	1.10608				6.73	4	18.0016	15.3329	1.17405		0.0337408
94.1765	1.71994	0.795153	2.42525	1.39392	2.2712	1.15997		1.75833	0.838283				6.74	4	17.9827	15.487	1.16115		0.0330782
95.0364	1.58167	0.620526	2.22431	1.28209	2.36832	1.26842		1.60149	0.645997				6.75	4	17.964	15.6426	1.1484		0.0324286
95.8273	1.52607	0.542414	1.8966	1.008	2.42863	1.33761		1.53374	0.553582				6.76	4	17.9454	15.7998	1.13579		0.0317916
96.5903	1.51576	0.51727	1.65167	0.719198	2.46448	1.37929		1.51632	0.520486				6.77	4	17.927	15.9586	1.12334		0.031167
97.3482	1.548	0.526343	1.54757	0.5735	2.48532	1.40369		1.54172	0.523889				6.78	4	17.9087	16.119	1.11103		0.0305546
98.1222	1.66129	0.587878	1.51362	0.523003	2.49729	1.41775		1.6454	0.577743				6.79	4	17.8906	16.281	1.09886		0.0299541
98.9528	1.8944	0.752626	1.50365	0.507755	2.50413	1.4258		1.8728	0.73349				6.8	4	17.8727	16.4446	1.08684		0.0293653
99.9	2.1685	1.01087	1.5012	0.503546	2.50803	1.43039		2.15369	0.993056				6.81	4	17.8549	16.6099	1.07495		0.0287881
0.984289	2.35851	1.23164	1.50182	0.503037	2.51025	1.433		2.35275	1.22339				6.82	4	17.8373	16.7769	1.06321		0.0282221
2.16354	2.45186	1.35215	1.50591	0.504991	2.51151	1.43449		2.45016	1.34973				6.83	4	17.8198	16.9455	1.0516		0.0276671
3.38947	2.49059	1.40447	1.51853	0.511767	2.5122	1.43532		2.48986	1.40379				6.84	4	17.8025	17.1158	1.04012		0.027123
4.63477	2.50519	1.42493	1.55406	0.531615	2.51242	1.43574		2.50443	1.42445				6.85	4	17.7853	17.2878	1.02878		0.0265895
5.88736	2.50896	1.43191	1.64267	0.585202	2.51138	1.43558		2.50789	1.43123				6.86	4	17.7683	17.4615	1.01757		0.0260664
7.14184	2.50382	1.43143	1.81535	0.707025	2.50328	1.43288		2.5021	1.43034				6.87	4	17.7515	17.637	1.00649		0.0255536
8.39375	2.47816	1.41976	2.04488	0.906066	2.45461	1.41488		2.47513	1.41779				6.88	4	17.7348	17.8143	0.995538		0.0250508
9.63283	2.3927	1.37518	2.24738	1.11613	2.25078	1.31589		2.38803	1.3716				6.89	4	17.7182	17.9933	0.984712		0.0245578
10.8292	2.1872	1.24309	2.37854	1.26786	1.87738	1.00908		2.18394	1.23879				6.9	4	17.7018	18.1741	0.974012		0.0240744
11.9228	1.89832	0.991665	2.4497	1.35474	1.62588	0.688009		1.90036	0.991377				6.91	4	17.6856	18.3568	0.963435		0.0236006
12.8719	1.67374	0.739279	2.48508	1.39902	1.54205	0.55824		1.67818	0.743262				6.92	4	17.6695	18.5413	0.95298		0.0231359
13.7088	1.55986	0.59248	2.50198	1.4204	1.52111	0.524018		1.56309	0.596321				6.93	4	17.6535	18.7276	0.942645		0.0226804
14.4887	1.51339	0.529072	2.50989	1.43047	1.51628	0.516023		1.51487	0.531195				6.94	4	17.6377	18.9158	0.93243		0.0222338
15.2454	1.49603	0.504887	2.51357	1.43516	1.51519	0.51421		1.49637	0.505681				6.95	4	17.622	19.106	0.922331		0.021796
15.9934	1.48976	0.496083	2.51527	1.43733	1.51497	0.513814		1.48952	0.496147				6.96	4	17.6065	19.298	0.912349		0.0213667
16.7383	1.48752	0.492933	2.51605	1.43834	1.515	0.513769		1.48701	0.492647				6.97	4	17.5911	19.4919	0.902481		0.0209458
17.4821	1.48674	0.491818	2.51642	1.4388	1.51522	0.513882		1.4861	0.491374				6.98	4	17.5758	19.6878	0.892727		0.0205332
18.2255	1.48651	0.491443	2.51657	1.43901	1.51582	0.514231		1.4858	0.490924				6.99	4	17.5607	19.8857	0.883084		0.0201287
18.9933	1.48661	0.491397	2.51658	1.43909	1.51762	0.515278		1.48582	0.490812				7	4	17.5458	20.0855	0.873552		0.0197321
19.7366	1.48732	0.491707	2.51627	1.43899	1.52191	0.517802		1.48628	0.490994				7.01	4	17.5309	20.2874	0.864128		0.0193432
20.4803	1.49	0.492981	2.51463	1.43833	1.53258	0.524134		1.48813	0.491859				7.02	4	17.5162	20.4913	0.854813		0.018962
21.2253	1.49961	0.497632	2.50682	1.4351	1.55821	0.539682		1.495	0.495126				7.03	4	17.5016	20.6972	0.845603		0.0185883
21.9751	1.53258	0.514102	2.47164	1.41996	1.61539	0.57607		1.5195	0.507071				7.04	4	17.4872	20.9052	0.836499		0.0182219
22.7413	1.63171	0.568512	2.3407	1.35492	1.72525	0.652717		1.59822	0.548467				7.05	4	17.4729	21.1153	0.827498		0.0178627
23.5572	1.84777	0.714896	2.04654	1.15017	1.89067	0.785018		1.79001	0.670105				7.06	4	17.4587	21.3276	0.8186		0.0175106
24.4811	2.12661	0.966285	1.73963	0.832802	2.07516	0.955644		2.07236	0.909342				7.07	4	17.4447	21.5419	0.809803		0.0171653
25.5444	2.33513	1.2023	1.57918	0.620276	2.23193	1.11757		2.30529	1.16452				7.08	4	17.4308	21.7584	0.801106		0.0168269
26.712	2.44193	1.33859	1.52233	0.53719	2.34245	1.23939		2.42967	1.32195				7.09	4	17.417	21.9771	0.792507		0.016495
27.9329	2.48715	1.3993	1.505	0.511047	2.41257	1.31932		2.48247	1.39303				7.1	4	17.4033	22.198	0.784006		0.0161697
29.1765	2.50484	1.4235	1.49995	0.503372	2.45471	1.36817		2.50282	1.42107				7.11	4	17.3898	22.421	0.775602		0.0158508
30.4289	2.51154	1.43274	1.49851	0.501165	2.47931	1.39696		2.51037	1.43157				7.12	4	17.3764	22.6464	0.767293		0.0155382
31.6847	2.51405	1.43622	1.4981	0.500536	2.49328	1.41355		2.51314	1.43543				7.13	4	17.3631	22.874	0.759077		0.0152317
32.9417	2.51499	1.43751	1.498	0.500365	2.49992	1.42259		2.51414	1.43684				7.14	4	17.35	23.1039	0.750955		0.0149312
34.1992	2.51533	1.43799	1.49801	0.50034	2.49534	1.42479		2.5145	1.43735				7.15	4	17.3369	23.3361	0.742924		0.0146366
35.4569	2.51543	1.43816	1.49816	0.500407	2.4449	1.40787		2.51461	1.43752				7.16	4	17.324	23.5706	0.734984		0.0143479
36.7146	2.51538	1.43818	1.49862	0.500651	2.23308	1.30324		2.51457	1.43755				7.17	4	17.3112	23.8075	0.727133		0.0140647
37.9723	2.515	1.43802	1.50002	0.501395	1.86221	0.990911		2.51426	1.43742				7.18	4	17.2985	24.0468	0.719371		0.0137872
39.2298	2.51349	1.43732	1.5042	0.50363	1.62157	0.680009		2.51305	1.43685				7.19	4	17.286	24.2884	0.711696		0.0135151
40.4865	2.50779	1.43465	1.51648	0.51027	1.54269	0.557393		2.50857	1.43472				7.2	4	17.2735	24.5325	0.704107		0.0132484
41.7404	2.48681	1.4246	1.55103	0.529527	1.52363	0.525509		2.49232	1.42689				7.21	4	17.2612	24.7791	0.696604		0.0129869
42.9838	2.41648	1.38856	1.63783	0.581763	1.52093	0.519027		2.43753	1.39905				7.22	4	17.249	25.0281	0.689184		0.0127306
44.1921	2.23475	1.27718	1.80886	0.701637	1.52463	0.520092		2.28747	1.31091				7.23	4	17.2369	25.2797	0.681848		0.0124793
45.3094	1.94985	1.04272	2.03895	0.899985	1.53613	0.526687		2.02169	1.1069				7.24	4	17.2249	25.5337	0.674594		0.0122329
46.2844	1.70518	0.77786	2.24381	1.11174	1.56403	0.543649		1.75858	0.838826				7.25	4	17.213	25.7903	0.667422		0.0119914
47.137	1.57353	0.610987	2.37713	1.26571	1.62548	0.583102		1.60048	0.645675				7.26	4	17.2013	26.0495	0.660329		0.0117547
47.9237	1.51838	0.536232	2.44955	1.35409	1.74085	0.664707		1.52953	0.551509				7.27	4	17.1896	26.3113	0.653316		0.0115226
48.6829	1.4976	0.50733	2.48555	1.39914	1.9094	0.801665		1.50159	0.513201				7.28	4	17.1781	26.5758	0.646381		0.0112951
49.4317	1.49007	0.496763	2.50272	1.42087	2.0919	0.972676		1.49114	0.498693				7.29	4	17.1666	26.8429	0.639524		0.011072
50.1767	1.48738	0.492979	2.51075	1.43109	2.24371	1.13074		1.4873	0.493344				7.3	4	17.1553	27.1126	0.632743		0.0108534
50.9204	1.48645	0.491642	2.51444	1.43584	2.34948	1.24781		1.48592	0.491397				7.31	4	17.1441	27.3851	0.626037		0.0106391
51.6637	1.48618	0.4912	2.51601	1.43797	2.41623	1.32404		1.48546	0.49071				7.32	4	17.133	27.6604	0.619406		0.0104289
52.4067	1.48633	0.49116	2.51609	1.43869	2.45624	1.37048		1.48546	0.490542				7.33	4	17.122	27.9383	0.612849		0.010223
53.1499	1.48727	0.491571	2.51305	1.43776	2.4795	1.39779		1.48611	0.490783				7.34	4	17.1111	28.2191	0.606364		0.010021
53.8935	1.49082	0.493262	2.49731	1.43132	2.49213	1.41333		1.48871	0.491993				7.35	4	17.1003	28.5027	0.599952		0.0098231
54.639	1.50351	0.499421	2.42985	1.40102	2.49464	1.42056		1.49833	0.496582				7.36	4	17.0896	28.7892	0.593611		0.00962906
55.3907	1.54627	0.521059	2.22153	1.28283	2.46842	1.41446		1.5321	0.513245				7.37	4	17.079	29.0785	0.58734		0.00943884
56.1638	1.6685	0.590542	1.88927	1.00218	2.32758	1.35394		1.63534	0.569492				7.38	4	17.0685	29.3708	0.581138		0.00925237
56.9981	1.90909	0.763808	1.64587	0.712927	1.98894	1.11581		1.86022	0.722467				7.39	4	17.0581	29.666	0.575005		0.00906958
57.9526	2.18238	1.02526	1.54401	0.569707	1.69121	0.770762		2.14376	0.981797				7.4	4	17.0478	29.9641	0.56894		0.00889039
59.0438	2.36682	1.24155	1.51112	0.520659	1.58699	0.6014		2.3481	1.21692				7.41	4	17.0376	30.2652	0.562942		0.00871473
60.2272	2.45608	1.35725	1.5015	0.505952	1.59512	0.573708		2.44891	1.34739				7.42	4	17.0275	30.5694	0.55701		0.00854253
61.4553	2.49293	1.40703	1.49905	0.501862	1.67408	0.618074		2.49021	1.40348				7.43	4	17.0174	30.8766	0.551143		0.00837374
62.7017	2.50718	1.4266	1.49929	0.501196	1.81985	0.725725		2.50589	1.42516				7.44	4	17.0075	31.187	0.545341		0.00820827
63.9553	2.51252	1.43401	1.50219	0.502517	2.00577	0.887787		2.51163	1.4332				7.45	4	16.9977	31.5004	0.539603		0.00804606
65.2116	2.51435	1.4367	1.51139	0.507401	2.17993	1.06099		2.51358	1.43608				7.46	4	16.988	31.817	0.533928		0.00788705
66.4688	2.51439	1.43741	1.53787	0.521971	2.30991	1.20142		2.51373	1.43686				7.47	4	16.9783	32.1367	0.528316		0.00773118
67.726	2.51196	1.43653	1.60724	0.562585	2.39467	1.29711		2.51172	1.43617				7.48	4	16.9688	32.4597	0.522765		0.00757838
68.9819	2.50193	1.43189	1.75528	0.661458	2.4462	1.35655		2.50342	1.4323				7.49	4	16.9593	32.7859	0.517275		0.0074286
70.2329	2.46569	1.41422	1.97752	0.842694	2.47642	1.39181		2.47374	1.41776				7.5	4	16.95	33.1155	0.511845		0.00728177
71.4658	2.35406	1.35345	2.19676	1.06017	2.49368	1.41218		2.38085	1.36796				7.51	4	16.9407	33.4483	0.506475		0.00713784
72.6428	2.11582	1.18875	2.34947	1.23265	2.50249	1.42349		2.16871	1.2278				7.52	4	16.9315	33.7844	0.501163		0.00699675
73.7007	1.82957	0.920054	2.43538	1.33644	2.5009	1.42761		1.884	0.975118				7.53	4	16.9224	34.124	0.49591		0.00685844
74.6155	1.63455	0.690483	2.47858	1.39045	2.46092	1.4155		1.66783	0.730938				7.54	4	16.9134	34.4669	0.490714		0.00672286
75.4328	1.54281	0.569759	2.49832	1.41634	2.27436	1.32905		1.55802	0.589959				7.55	4	16.9045	34.8133	0.485575		0.00658996
76.2042	1.50663	0.519955	2.50296	1.42663	1.90367	1.03721		1.51249	0.528288				7.56	4	16.8956	35.1632	0.480492		0.00645968
76.9575	1.4935	0.501397	2.48413	1.42248	1.63643	0.704008		1.49526	0.504342				7.57	4	16.8869	35.5166	0.475465		0.00633197
77.7042	1.4895	0.495037	2.39265	1.38123	1.5443	0.562448		1.48943	0.495678				7.58	4	16.8782	35.8735	0.470492		0.00620679
78.449	1.49069	0.494024	2.14246	1.22625	1.52109	0.524579		1.4893	0.493449				7.59	4	16.8696	36.2341	0.465573		0.00608407
79.1943	1.50045	0.498191	1.81459	0.92054	1.51573	0.515715		1.49656	0.49613				7.6	4	16.8611	36.5982	0.460709		0.00596378
79.9445	1.53563	0.51562	1.61186	0.665208	1.51452	0.513706		1.525	0.509787				7.61	4	16.8527	36.9661	0.455896		0.00584586
80.7124	1.64073	0.573723	1.53584	0.554255	1.51428	0.513272		1.61523	0.557898				7.62	4	16.8443	37.3376	0.451137		0.00573027
81.5327	1.86403	0.727417	1.51764	0.52089	1.51435	0.51324		1.82393	0.694745				7.63	4	16.8361	37.7128	0.446429		0.00561696
82.4647	2.14241	0.98257	1.52885	0.519975	1.5147	0.513422		2.10862	0.945405				7.64	4	16.8279	38.0918	0.441772		0.00550589
83.5359	2.34453	1.21375	1.57702	0.545425	1.51564	0.513966		2.32778	1.19174				7.65	4	16.8198	38.4747	0.437165		0.00539702
84.7082	2.4462	1.34421	1.69356	0.618534	1.51807	0.515387		2.43992	1.33546				7.66	4	16.8118	38.8613	0.432609		0.00529029
85.9313	2.48853	1.40151	1.89517	0.771064	1.52422	0.519		2.48628	1.3985				7.67	4	16.8038	39.2519	0.428102		0.00518567
87.1756	2.50362	1.42358	2.12545	0.985507	1.53936	0.528034		2.50274	1.42249				7.68	4	16.7959	39.6464	0.423643		0.00508312
88.4274	2.50403	1.4295	2.3041	1.17992	1.575	0.54995		2.50423	1.42925				7.69	4	16.7881	40.0448	0.419233		0.00498259
89.6794	2.48486	1.42243	2.41077	1.30656	1.6509	0.599688		2.48828	1.42372				7.7	4	16.7804	40.4473	0.414871		0.00488405
90.9218	2.41392	1.38674	2.46548	1.37489	1.7849	0.697905		2.42807	1.39363				7.71	4	16.7728	40.8538	0.410556		0.00478745
92.1288	2.23009	1.27379	2.48847	1.40723	1.96456	0.850348		2.2663	1.29685				7.72	4	16.7652	41.2644	0.406287		0.00469277
93.2438	1.94478	1.03769	2.48297	1.41565	2.14296	1.02371		1.99409	1.08185				7.73	4	16.7577	41.6791	0.402064		0.00459995
94.2162	1.70248	0.77419	2.41406	1.38881	2.28205	1.17188		1.7391	0.816018				7.74	4	16.7503	42.098	0.397887		0.00450897
95.0675	1.57385	0.610014	2.1969	1.26369	2.37523	1.27629		1.59225	0.633868				7.75	4	16.7429	42.5211	0.393755		0.00441978
95.8544	1.52356	0.538417	1.86772	0.97784	2.4328	1.34244		1.53043	0.548636				7.76	4	16.7356	42.9484	0.389667		0.00433236
96.6162	1.51667	0.516689	1.6371	0.699633	2.46692	1.38214		1.51667	0.519358				7.77	4	16.7284	43.3801	0.385624		0.00424667
97.3745	1.55415	0.529203	1.54252	0.566084	2.48672	1.40534		1.54711	0.526181				7.78	4	16.7212	43.816	0.381624		0.00416266
98.1516	1.67777	0.597927	1.5121	0.520695	2.49809	1.4187		1.66098	0.58691				7.79	4	16.7142	44.2564	0.377666		0.00408032
98.9905	1.92023	0.773921	1.50323	0.50709	2.50459	1.42634		1.89875	0.754293				7.8	4	16.7071	44.7012	0.373752		0.00399961
99.9506	2.19058	1.03479	1.50115	0.503392	2.50829	1.4307		2.17672	1.01775				7.81	4	16.7002	45.1504	0.369879		0.00392049
1.04587	2.37056	1.24676	1.50201	0.503105	2.5104	1.43317		2.36538	1.23928				7.82	4	16.6933	45.6042	0.366048		0.00384293
2.23115	2.45709	1.35913	1.50659	0.505345	2.51159	1.43458		2.45557	1.35699				7.83	4	16.6865	46.0625	0.362258		0.00376691
3.45969	2.49264	1.40729	1.52052	0.51285	2.51225	1.43538		2.49193	1.40666				7.84	4	16.6798	46.5255	0.358508		0.00369239
4.70601	2.50588	1.42598	1.55942	0.534691	2.51241	1.43576		2.50511	1.42549				7.85	4	16.6731	46.9931	0.354799		0.00361934
5.95896	2.50891	1.43215	1.65486	0.593032	2.51111	1.4355		2.5078	1.43145				7.86	4	16.6665	47.4654	0.351129		0.00354773
7.21341	2.50265	1.43098	1.83526	0.722595	2.50148	1.43225		2.50085	1.42983				7.87	4	16.6599	47.9424	0.347499		0.00347755
8.46474	2.47371	1.41759	2.06589	0.926397	2.44471	1.41097		2.47051	1.4155				7.88	4	16.6534	48.4242	0.343907		0.00340874
9.70159	2.37949	1.36776	2.26255	1.13309	2.2201	1.2973		2.37475	1.36402				7.89	4	16.647	48.9109	0.340354		0.0033413
10.8913	2.16205	1.22437	2.38723	1.2783	1.84527	0.973624		2.15919	1.22021				7.9	4	16.6407	49.4024	0.336839		0.0032752
11.9724	1.87309	0.965807	2.45413	1.36024	1.61291	0.668679		1.87555	0.966045				7.91	4	16.6344	49.899	0.333361		0.00321039
12.9089	1.65906	0.721051	2.48722	1.40172	1.53863	0.552697		1.66349	0.725185				7.92	4	16.6281	50.4004	0.32992		0.00314687
13.7384	1.55352	0.583946	2.50298	1.42168	1.52031	0.522697		1.55657	0.587646				7.93	4	16.6219	50.907	0.326516		0.00308461
14.5152	1.51097	0.525719	2.51036	1.43107	1.51609	0.515722		1.51231	0.527693				7.94	4	16.6158	51.4186	0.323148		0.00302358
15.2707	1.49515	0.503654	2.51378	1.43544	1.51515	0.514142		1.49542	0.504358				7.95	4	16.6098	51.9354	0.319816		0.00296375
16.0183	1.48944	0.49564	2.51537	1.43746	1.51496	0.513801		1.48917	0.495659				7.96	4	16.6038	52.4573	0.316519		0.00290511
16.763	1.48741	0.492776	2.5161	1.4384	1.51501	0.513773		1.48688	0.492469				7.97	4	16.5978	52.9845	0.313258		0.00284762
17.5067	1.4867	0.491763	2.51644	1.43883	1.51525	0.513902		1.48606	0.49131				7.98	4	16.5919	53.517	0.310031		0.00279128
18.25	1.4865	0.491428	2.51658	1.43902	1.51592	0.514285		1.48579	0.490903				7.99	4	16.5861	54.0549	0.306838		0.00273604
19.0179	1.48665	0.491407	2.51657	1.43909	1.51787	0.515426		1.48583	0.490816				8	4	16.5803	54.5982	0.30368		0.0026819
19.7612	1.48745	0.491766	2.5162	1.43896	1.52254	0.518176		1.48637	0.491033
20.5049	1.49047	0.493204	2.51431	1.4382	1.53413	0.525064		1.48846	0.492013
21.2501	1.50126	0.498436	2.5053	1.43447	1.56185	0.541927		1.4962	0.495699
22.0008	1.53802	0.516897	2.46514	1.41706	1.62306	0.581128		1.52363	0.509133
22.7698	1.64635	0.577194	2.32023	1.34342	1.73848	0.662552		1.61038	0.555285
23.5929	1.87291	0.734583	2.0148	1.12257	1.90773	0.799806		1.81393	0.687498
24.5294	2.15022	0.990944	1.71838	0.806522	2.09135	0.971698		2.09787	0.934725
25.6045	2.34876	1.21912	1.57087	0.608386	2.24411	1.13071		2.32103	1.18365
26.7789	2.448	1.34664	1.51972	0.533272	2.35044	1.24841		2.43678	1.33138
28.0029	2.48957	1.40259	1.50423	0.509881	2.41746	1.32496		2.48528	1.39688
29.2477	2.50576	1.42477	1.49973	0.503036	2.45759	1.37153		2.50387	1.42253
30.5005	2.51189	1.43322	1.49844	0.501069	2.48097	1.39891		2.51076	1.43211
31.7565	2.51418	1.4364	1.49808	0.500509	2.49418	1.41466		2.51328	1.43563
33.0136	2.51504	1.43758	1.49799	0.500358	2.50014	1.42312		2.51419	1.43691
34.2711	2.51535	1.43802	1.49802	0.500342	2.49365	1.42444		2.51452	1.43737
35.5288	2.51544	1.43817	1.49818	0.50042	2.43444	1.40378		2.51461	1.43753
36.7865	2.51536	1.43817	1.4987	0.50069	2.20185	1.28375		2.51456	1.43754
38.0442	2.51493	1.43799	1.50024	0.501515	1.83112	0.955896		2.51421	1.43739
39.3016	2.51323	1.4372	1.50486	0.503986	1.6093	0.661651		2.51284	1.43675
40.5583	2.50679	1.43417	1.5184	0.511321	1.5395	0.552186		2.50778	1.43435
41.8117	2.48321	1.42284	1.55625	0.532514	1.52299	0.524322		2.48953	1.42553
43.0533	2.40534	1.38251	1.64982	0.589422	1.52104	0.518905		2.42871	1.39437
44.2559	2.2113	1.26075	1.82869	0.717046	1.52529	0.52044		2.26707	1.29749
45.3616	1.92336	1.01693	2.06013	0.92038	1.53783	0.527696		1.99489	1.08267
46.3233	1.6885	0.757634	2.25921	1.12891	1.56798	0.546099		1.73926	0.816499
47.1675	1.56605	0.601018	2.38596	1.27632	1.63364	0.58855		1.59106	0.633437
47.9505	1.51549	0.532237	2.45406	1.35968	1.75455	0.675052		1.5257	0.546297
48.7083	1.49654	0.50585	2.48773	1.40188	1.9265	0.816718		1.50014	0.511193
49.4565	1.48969	0.49623	2.50374	1.42217	2.1077	0.988513		1.4906	0.497948
50.2014	1.48725	0.49279	2.51122	1.4317	2.25541	1.14344		1.48711	0.493072
50.945	1.4864	0.491576	2.51466	1.43611	2.3571	1.25643		1.48585	0.491299
51.6882	1.48618	0.491182	2.51609	1.43809	2.42087	1.3294		1.48544	0.490679
52.4313	1.48637	0.491174	2.516	1.4387	2.45897	1.37367		1.48549	0.490545
53.1745	1.48744	0.49165	2.51241	1.43751	2.48105	1.39964		1.48623	0.490837
53.9182	1.49144	0.493558	2.49428	1.43004	2.49285	1.41433		1.48917	0.49221
54.6639	1.50567	0.500484	2.41803	1.39533	2.49403	1.42076		1.49999	0.497384
55.4168	1.55322	0.524701	2.19346	1.26378	2.46237	1.41238		1.53772	0.516101
56.1934	1.68583	0.601353	1.86035	0.971672	2.30377	1.34162		1.65064	0.578536
57.0363	1.93524	0.78577	1.63155	0.693582	1.95443	1.08306		1.88615	0.743003
58.0039	2.20401	1.04898	1.5391	0.56248	1.67428	0.746299		2.16727	1.0068
59.1059	2.37839	1.25615	1.50965	0.51843	1.58422	0.594563		2.36115	1.23328
60.2951	2.46106	1.36391	1.5011	0.50531	1.59956	0.575196		2.45452	1.35492
61.5256	2.49489	1.4097	1.49898	0.501705	1.68484	0.625299		2.49238	1.40646
62.7731	2.50793	1.42762	1.49943	0.501231	1.83606	0.73882		2.50669	1.42628
64.027	2.51279	1.43439	1.50268	0.502769	2.02309	0.904142		2.51192	1.43361
65.2834	2.51442	1.43683	1.51285	0.508188	2.19398	1.07574		2.51366	1.43621
66.5406	2.5143	1.43741	1.54193	0.524251	2.31947	1.21208		2.51366	1.43686
67.7978	2.5115	1.43633	1.61713	0.568664	2.40062	1.30392		2.51134	1.436
69.0535	2.50016	1.43106	1.7734	0.674744	2.44973	1.36065		2.50196	1.4316
70.3036	2.45961	1.41116	1.99927	0.862577	2.47846	1.3942		2.46875	1.41526
71.5334	2.33759	1.34365	2.21401	1.07883	2.49481	1.41354		2.36684	1.35986
72.7022	2.08895	1.16693	2.35985	1.24494	2.5029	1.42418		2.14344	1.20847
73.7467	1.80662	0.894983	2.44078	1.34312	2.49969	1.4275		1.85958	0.949804
74.65	1.62248	0.675052	2.48116	1.39374	2.45228	1.41231		1.65373	0.713462
75.4612	1.53783	0.562979	2.49935	1.41783	2.24517	1.31223		1.55185	0.581716
76.2302	1.50477	0.517361	2.50255	1.42696	1.87035	1.00174		1.5101	0.524989
76.9825	1.49286	0.500468	2.48001	1.42091	1.62227	0.683164		1.4944	0.503112
77.729	1.4894	0.494765	2.37716	1.37336	1.54051	0.55633		1.48921	0.495271
78.4737	1.49111	0.494146	2.11189	1.20296	1.5202	0.523115		1.48957	0.493466
79.2192	1.50219	0.499015	1.78906	0.891282	1.51553	0.515382		1.49793	0.496747
79.9703	1.54144	0.518608	1.60077	0.649662	1.51448	0.513632		1.52981	0.51219
80.741	1.6561	0.58295	1.53251	0.548977	1.51428	0.513258		1.62891	0.565755
81.5691	1.88955	0.747781	1.51755	0.519773	1.51437	0.513247		1.849	0.713747
82.5139	2.16553	1.00707	1.53139	0.521073	1.51475	0.513453		2.13325	0.970768
83.5966	2.35758	1.22997	1.58433	0.549657	1.51578	0.514049		2.34215	1.2095
84.7754	2.45193	1.35184	1.70881	0.628927	1.51844	0.515599		2.44623	1.34389
86.0014	2.49074	1.40459	1.91661	0.78923	1.52512	0.519535		2.48868	1.40185
87.2468	2.50421	1.42465	2.14489	1.00552	1.54155	0.529355		2.50341	1.42365
88.4989	2.50332	1.42946	2.31677	1.19456	1.57998	0.553081		2.50368	1.42929
89.7505	2.48129	1.4208	2.4176	1.31494	1.66072	0.606434		2.48527	1.42235
90.9912	2.40262	1.38062	2.46871	1.37908	1.80015	0.709925		2.41839	1.38845
92.1925	2.20648	1.25715	2.48931	1.40896	1.9819	0.866277		2.2448	1.28232
93.2957	1.91843	1.01189	2.48029	1.41512	2.15778	1.039		1.96751	1.0571
94.2549	1.68606	0.754202	2.40155	1.38291	2.29249	1.18339		1.72089	0.794593
95.098	1.56669	0.600297	2.16832	1.24367	2.38185	1.28383		1.58372	0.622588
95.8813	1.52138	0.53482	1.8399	0.947814	2.43677	1.34704		1.5275	0.544144
96.642	1.51792	0.516371	1.62375	0.681463	2.46924	1.38485		1.51735	0.51851
97.401	1.56102	0.532507	1.53798	0.55939	2.48806	1.40691		1.55318	0.528896
98.1815	1.69537	0.60893	1.51074	0.518631	2.49886	1.4196		1.67771	0.597012
99.0292	1.94632	0.796066	1.50286	0.506499	2.50502	1.42685		1.9251	0.776059
0.00232063	2.21178	1.05819	1.50112	0.503263	2.50854	1.43099		2.19887	1.04199
1.10821	2.38179	1.26098	1.50224	0.503192	2.51054	1.43334		2.37716	1.25422
2.29911	2.46191	1.36558	1.50734	0.50574	2.51167	1.43468		2.46054	1.36369
3.53006	2.49451	1.40986	1.5227	0.514046	2.51228	1.43543		2.49381	1.40928
4.77731	2.5065	1.42692	1.56525	0.538062	2.51238	1.43577		2.50571	1.42642
6.03056	2.50879	1.43235	1.66781	0.601484	2.51078	1.4354		2.50764	1.43161
7.28496	2.50131	1.43044	1.85564	0.73887	2.49935	1.4315		2.49941	1.42922
8.53562	2.46872	1.41515	2.08656	0.946741	2.43334	1.40638		2.46536	1.41293
9.76998	2.36515	1.35954	2.27707	1.14947	2.18773	1.27652		2.36037	1.35565
10.9526	2.1362	1.20451	2.39542	1.2882	1.81478	0.938486		2.13378	1.20055
12.0207	1.84861	0.940122	2.45828	1.36541	1.60131	0.651168		1.85146	0.940879
12.945	1.64535	0.703839	2.48922	1.40424	1.53563	0.547821		1.64973	0.708082
13.7676	1.5477	0.576077	2.50392	1.42288	1.51961	0.521544		1.55058	0.579626
14.5415	1.50876	0.522655	2.5108	1.43163	1.51594	0.515459		1.50998	0.524484
15.2959	1.49435	0.50253	2.51399	1.4357	1.51511	0.514084		1.49455	0.503149
16.043	1.48916	0.495237	2.51546	1.43758	1.51496	0.513791		1.48885	0.495215
16.7876	1.48731	0.492632	2.51614	1.43845	1.51502	0.513778		1.48677	0.492307
17.5313	1.48667	0.491713	2.51646	1.43885	1.51529	0.513923		1.48602	0.491251
18.2746	1.4865	0.491414	2.51659	1.43903	1.51601	0.514342		1.48578	0.490884
19.0424	1.48668	0.491421	2.51656	1.43908	1.51814	0.515587		1.48586	0.490821
19.7858	1.4876	0.491834	2.51613	1.43893	1.52323	0.518582		1.48646	0.491078
20.5296	1.49099	0.493455	2.51393	1.43804	1.53582	0.526074		1.48883	0.492187
21.2751	1.5031	0.49934	2.50356	1.43374	1.56577	0.544357		1.49754	0.496344
22.0266	1.54405	0.520019	2.45777	1.41373	1.6312	0.58655		1.52825	0.511446
22.7986	1.66208	0.586721	2.29814	1.33059	1.7522	0.672894		1.62361	0.562828
23.6297	1.89854	0.755255	1.9832	1.09392	1.92492	0.814914		1.83865	0.706013
24.5789	2.17303	1.01529	1.69857	0.781508	2.10725	0.987622		2.12277	0.960098
25.6655	2.36151	1.23502	1.56336	0.597562	2.25588	1.14348		2.3358	1.20181
26.8462	2.45359	1.35409	1.51738	0.529759	2.35809	1.25707		2.44333	1.3401
28.073	2.49179	1.40562	1.50354	0.508841	2.42211	1.33034		2.48784	1.4004
29.3189	2.50661	1.42594	1.49953	0.502736	2.46033	1.37472		2.50483	1.42386
30.5722	2.51221	1.43366	1.49839	0.500983	2.48255	1.40077		2.51111	1.4326
31.8283	2.5143	1.43656	1.49807	0.500485	2.49503	1.4157		2.5134	1.43581
33.0855	2.51508	1.43764	1.49799	0.500353	2.50027	1.42359		2.51424	1.43697
34.343	2.51536	1.43804	1.49803	0.500345	2.49159	1.42394		2.51454	1.43739
35.6007	2.51544	1.43817	1.49821	0.500434	2.42244	1.39895		2.51462	1.43753
36.8584	2.51534	1.43817	1.49878	0.500734	2.16906	1.26206		2.51454	1.43754
38.1161	2.51485	1.43795	1.50049	0.501647	1.80169	0.921382		2.51414	1.43736
39.3735	2.51292	1.43706	1.5056	0.50438	1.59836	0.64505		2.5126	1.43664
40.63	2.50565	1.43364	1.52052	0.51248	1.53671	0.547612		2.5069	1.43393
41.8828	2.47917	1.42087	1.56194	0.53579	1.52244	0.523299		2.48642	1.424
43.1224	2.39317	1.37579	1.66258	0.597696	1.52119	0.518833		2.41902	1.38915
44.319	2.18692	1.24314	1.84903	0.733173	1.52602	0.520833		2.24559	1.28298
45.4124	1.89743	0.991	2.08098	0.940809	1.53967	0.528796		1.96827	1.05792
46.3611	1.67283	0.738405	2.27395	1.1455	1.57222	0.548747		1.72096	0.795008
47.1976	1.55917	0.591799	2.3943	1.28638	1.64229	0.594379		1.58234	0.622041
47.9771	1.51285	0.528583	2.45828	1.36494	1.76871	0.685899		1.52219	0.54151
48.7336	1.49558	0.504502	2.48976	1.40444	1.94368	0.832049		1.49881	0.509358
49.4814	1.48934	0.495746	2.50469	1.42338	2.1232	1.00418		1.49011	0.497268
50.226	1.48713	0.492618	2.51166	1.43226	2.26671	1.15577		1.48693	0.492824
50.9696	1.48636	0.491517	2.51485	1.43637	2.3644	1.2647		1.48579	0.49121
51.7128	1.48618	0.491167	2.51615	1.4382	2.4253	1.33452		1.48543	0.490651
52.4559	1.48642	0.491192	2.51588	1.43868	2.46157	1.37671		1.48552	0.490551
53.1991	1.48763	0.49174	2.51166	1.43722	2.48252	1.40139		1.48636	0.490899
53.9429	1.49213	0.493891	2.49081	1.42856	2.4935	1.41527		1.48968	0.492455
54.689	1.50809	0.501677	2.40487	1.38887	2.4932	1.42087		1.50186	0.498288
55.443	1.56089	0.528761	2.16425	1.24309	2.45529	1.40985		1.54397	0.519299
56.2234	1.70427	0.613134	1.83254	0.941372	2.27791	1.32755		1.66708	0.588472
57.0756	1.96156	0.808524	1.61844	0.675647	1.92076	1.0494		1.91253	0.764536
58.0564	2.22472	1.07212	1.5347	0.555964	1.6591	0.72378		2.18992	1.03139
59.1687	2.38917	1.26986	1.50834	0.516437	1.58228	0.588802		2.37331	1.24867
60.3633	2.46564	1.37005	1.50073	0.504741	1.60457	0.577233		2.45968	1.36186
61.5961	2.49668	1.41216	1.49893	0.501572	1.69619	0.63307		2.49436	1.4092
62.8445	2.5086	1.42855	1.49958	0.501282	1.85259	0.752389		2.50742	1.42731
64.0988	2.51304	1.43473	1.50322	0.50305	2.04025	0.920545		2.51218	1.43398
65.3553	2.51448	1.43695	1.51445	0.509058	2.20761	1.09017		2.51372	1.43633
66.6125	2.51419	1.43739	1.54638	0.526759	2.32866	1.22234		2.51358	1.43685
67.8696	2.51097	1.43609	1.62774	0.575268	2.40629	1.31043		2.5109	1.4358
69.1251	2.49817	1.43011	1.79219	0.688791	2.45308	1.36455		2.50033	1.43082
70.3742	2.45286	1.40773	2.02089	0.882724	2.48039	1.39647		2.46321	1.41245
71.6006	2.31992	1.33288	2.23062	1.09701	2.49587	1.41483		2.3517	1.35094
72.7606	2.06176	1.14414	2.36966	1.25663	2.50323	1.42482		2.11758	1.18808
73.7914	1.78462	0.870473	2.44584	1.34939	2.49817	1.42726		1.83595	0.924749
74.6838	1.61127	0.660603	2.48357	1.39682	2.44227	1.4085		1.64056	0.696963
75.4894	1.53326	0.556748	2.50027	1.4192	2.21412	1.2933		1.54618	0.574103
76.256	1.50308	0.514995	2.50194	1.42716	1.8385	0.966254		1.50791	0.521969
77.0076	1.49229	0.499627	2.47525	1.41904	1.60959	0.664209		1.49361	0.501993
77.7537	1.48934	0.494533	2.36012	1.36446	1.53719	0.550945		1.48903	0.49491
78.4984	1.4916	0.494308	2.08072	1.17817	1.51943	0.521838		1.48989	0.493522
79.2442	1.50415	0.49995	1.7649	0.862838	1.51535	0.515091		1.49947	0.497454
79.9963	1.54788	0.521948	1.5907	0.635397	1.51444	0.513567		1.53517	0.514887
80.7702	1.67258	0.593059	1.52959	0.544268	1.51428	0.513248		1.64371	0.57442
81.6065	1.91547	0.769087	1.51768	0.51889	1.51439	0.513257		1.8747	0.73383
82.5642	2.18782	1.03116	1.53425	0.522385	1.51481	0.513487		2.15712	0.995913
83.6581	2.36977	1.24526	1.59226	0.554309	1.51594	0.514139		2.35559	1.22628
84.843	2.45721	1.3589	1.72484	0.640051	1.51883	0.51583		2.45202	1.35167
86.0716	2.49275	1.4074	1.93824	0.807932	1.5261	0.520116		2.49086	1.40492
87.318	2.50469	1.4256	2.1638	1.02526	1.54392	0.53079		2.50398	1.42469
88.5703	2.50246	1.42932	2.3288	1.20857	1.58531	0.556459		2.50299	1.42924
89.8216	2.47728	1.41892	2.42402	1.32283	1.67107	0.613619		2.48188	1.42078
91.0602	2.39027	1.37381	2.4717	1.38299	1.81578	0.722431		2.40778	1.38268
92.2553	2.18196	1.23934	2.48992	1.4105	1.99917	0.882351		2.22228	1.26667
93.3463	1.89266	0.985987	2.47707	1.4143	2.17222	1.05402		1.94126	1.03199
94.2927	1.67067	0.735217	2.38763	1.37613	2.30253	1.19451		1.70369	0.774063
95.128	1.56015	0.591332	2.13873	1.22204	2.38817	1.29105		1.57588	0.612118
95.9081	1.51954	0.531597	1.81326	0.918168	2.44055	1.35143		1.52493	0.540077
96.6678	1.51953	0.51632	1.61154	0.664657	2.47144	1.38743		1.51839	0.51794
97.4276	1.56867	0.536293	1.5339	0.553356	2.48933	1.4084		1.55999	0.532066
98.2119	1.71408	0.62093	1.50952	0.516787	2.49958	1.42045		1.69562	0.608101
99.069	1.97253	0.818962	1.50254	0.505976	2.50544	1.42734		1.95169	0.798701
0.0552299	2.23205	1.08097	1.50112	0.503158	2.50877	1.43126		2.2201	1.06565
1.17126	2.39225	1.27431	1.50249	0.503299	2.51067	1.4335		2.3881	1.26823
2.36738	2.46634	1.37153	1.50817	0.506179	2.51175	1.43477		2.4651	1.36986
3.60055	2.49621	1.41223	1.52511	0.515366	2.51232	1.43548		2.49553	1.41168
4.84866	2.50704	1.42777	1.57159	0.541756	2.51234	1.43578		2.50622	1.42726
6.10218	2.5086	1.43248	1.68155	0.610588	2.51039	1.43528		2.5074	1.43171
7.35648	2.49978	1.42979	1.87642	0.755817	2.49684	1.43062		2.49778	1.42852
8.60637	2.46316	1.41239	2.10683	0.967018	2.42035	1.40099		2.45963	1.41004
9.83795	2.34965	1.35047	2.29094	1.16525	2.15393	1.25351		2.34486	1.34643
11.0128	2.10976	1.18356	2.40314	1.29756	1.78605	0.904057		2.10781	1.17984
12.0677	1.82498	0.914759	2.46216	1.37025	1.59097	0.635378		1.82819	0.916019
12.9801	1.63257	0.687637	2.49108	1.4066	1.533	0.543539		1.63689	0.691949
13.7964	1.54236	0.56883	2.5048	1.42399	1.519	0.520537		1.54506	0.572222
14.5676	1.50675	0.519856	2.5112	1.43215	1.5158	0.515231		1.50785	0.521546
15.321	1.49362	0.501507	2.51417	1.43594	1.51508	0.514033		1.49376	0.502047
16.0678	1.4889	0.49487	2.51555	1.43769	1.51496	0.513782		1.48856	0.494809
16.8122	1.48722	0.492502	2.51618	1.4385	1.51504	0.513785		1.48666	0.492159
17.5559	1.48664	0.491668	2.51647	1.43888	1.51533	0.513947		1.48598	0.491198
18.2992	1.4865	0.491403	2.51659	1.43904	1.51612	0.514406		1.48578	0.490868
